# Supplementary material for: (4,4′-Dimethyl-2,2′-bipyridine-κ2 N,N′)(dimethyl sulfoxide-κO)diiodidozinc(II)
Source: Acta Crystallogr Sect E Struct Rep Online. 2010 Nov 17;66(Pt 12):m1594–5. doi: 10.1107/S1600536810046763 (PMC3011543; doi:10.1107/S1600536810046763)
Supplement: Supplementary file 2 [file e-66-m1594-Isup2.hkl]

# 
# h,k,l, Fc-squared, Fo-squared, sigma(Fo-squared) and status flag 
# 
data_I
_shelx_title ' INTENSITYC' 
_shelx_refln_list_code          4 
_shelx_F_calc_maximum      328.96 
_exptl_crystal_F_000       484.00 
_reflns_d_resolution_high  0.7295 
 
loop_ 
 _symmetry_equiv_pos_as_xyz 
 'x, y, z' 
 '-x, y+1/2, -z+1/2' 
 '-x, -y, -z' 
 'x, -y-1/2, z-1/2' 
 
_cell_length_a     8.6173 
_cell_length_b    15.5424 
_cell_length_c    14.8976 
_cell_angle_alpha  90.000 
_cell_angle_beta  102.908 
_cell_angle_gamma  90.000 
 
_shelx_F_squared_multiplier     1.000 
 
loop_ 
 _refln_index_h 
 _refln_index_k 
 _refln_index_l 
 _refln_F_squared_calc 
 _refln_F_squared_meas 
 _refln_F_squared_sigma 
 _refln_observed_status 
   1   0   0     1400.14     1921.15     67.95 o 
   2   0   0     5632.46     6886.61     93.46 o 
   3   0   0    24561.38    34358.57    138.20 o 
   4   0   0     5251.85     6794.12     68.92 o 
   5   0   0     9090.61    11641.16     71.48 o 
   6   0   0     7580.61     8610.07     71.48 o 
   7   0   0     2253.07     2704.47     42.36 o 
   8   0   0       23.97       67.05     30.54 o 
   9   0   0     2492.58     2457.93     70.38 o 
  10   0   0      148.68      213.57     38.94 o 
  11   0   0      268.67      151.34     72.98 o 
   1   1   0    14627.92    19128.71    368.75 o 
   2   1   0    26100.01    35106.64   1201.10 o 
   3   1   0     1973.12     2455.88     38.40 o 
   4   1   0     1770.76     2378.26     87.85 o 
   5   1   0     2542.24     3352.13    256.06 o 
   6   1   0      916.29     1048.44     81.29 o 
   7   1   0      616.85      654.56     60.57 o 
   8   1   0      461.56      487.99     39.68 o 
   9   1   0      424.30      428.07     23.51 o 
  10   1   0      236.37      250.98     26.06 o 
  11   1   0       60.71       65.65     29.68 o 
   0   2   0    47325.66    16012.24    619.35 o 
   1   2   0     2115.46     2608.65     42.72 o 
   2   2   0     4927.14     6315.89    257.60 o 
   3   2   0     2058.51     3223.16     94.24 o 
   4   2   0    14690.81    19096.13    452.28 o 
   5   2   0    32348.42    38826.39    702.53 o 
   6   2   0     3528.23     4361.74     33.98 o 
   7   2   0       75.91      163.46     37.34 o 
   8   2   0     2527.67     2683.15    118.33 o 
   9   2   0      330.19      399.15     26.02 o 
  10   2   0       10.50       41.63     32.62 o 
  11   2   0       36.60       64.02     23.28 o 
   1   3   0      209.02      245.88     27.32 o 
   2   3   0       61.19       60.68     22.46 o 
   3   3   0    27707.85    35314.62    333.03 o 
   4   3   0     4499.85     5473.76     69.59 o 
   5   3   0      174.00      320.17     20.35 o 
   6   3   0     6148.32     7118.88    301.07 o 
   7   3   0     1137.59     1288.77     81.74 o 
   8   3   0     1864.83     1866.13     37.30 o 
   9   3   0      960.70      921.59     30.30 o 
  10   3   0       36.45       12.95     32.79 o 
  11   3   0      241.84      174.43     24.95 o 
   0   4   0    13830.61     6101.49    312.45 o 
   1   4   0     8694.09     7388.62    190.32 o 
   2   4   0      174.37      224.61     20.70 o 
   3   4   0      948.78     1008.32     44.25 o 
   4   4   0    10447.62    13385.43    434.95 o 
   5   4   0     4607.41     5742.51    139.18 o 
   6   4   0      455.54      664.74     28.30 o 
   7   4   0      326.66      430.16     24.52 o 
   8   4   0      242.28      319.64     42.56 o 
   9   4   0       51.25      109.87     68.50 o 
  10   4   0        7.96      -31.11     31.11 o 
  11   4   0       24.26       94.70     34.08 o 
   1   5   0     2451.07     2224.62     46.89 o 
   2   5   0    11735.18    12726.38    228.59 o 
   3   5   0    58874.70    66601.88   1455.95 o 
   4   5   0     3966.12     4570.14    289.25 o 
   5   5   0      146.92      187.00     22.74 o 
   6   5   0     9828.13    11049.91    402.49 o 
   7   5   0     1531.30     1677.19     67.70 o 
   8   5   0      966.80      981.65     26.36 o 
   9   5   0      631.18      558.28     23.88 o 
  10   5   0       74.47       57.62     24.79 o 
  11   5   0      330.76      281.59     31.82 o 
   0   6   0    11134.42     5814.59    146.10 o 
   1   6   0    12524.01     9555.98    301.26 o 
   2   6   0       63.22      198.06     58.10 o 
   3   6   0     2351.47     2836.50     63.34 o 
   4   6   0     2251.97     2416.44     99.31 o 
   5   6   0     3117.35     3548.30    200.47 o 
   6   6   0       74.75      136.53     28.20 o 
   7   6   0      829.19      906.07     25.40 o 
   8   6   0      219.10      277.54     43.73 o 
   9   6   0      418.83      382.41     41.13 o 
  10   6   0       19.02       35.51     24.86 o 
  11   6   0       66.57      101.53     38.70 o 
   1   7   0    15653.49    10645.22    352.19 o 
   2   7   0    60605.13    53534.65   1828.51 o 
   3   7   0     1014.24     1123.58     55.64 o 
   4   7   0     1964.37     2049.79     37.18 o 
   5   7   0     1432.97     1574.66     94.15 o 
   6   7   0        8.58       55.32     22.65 o 
   7   7   0      374.09      363.61     66.11 o 
   8   7   0      974.68     1094.82     28.03 o 
   9   7   0      567.51      605.09     37.76 o 
  10   7   0       12.59       65.50     24.92 o 
   0   8   0    33317.10    19284.30    329.05 o 
   1   8   0     2799.03     1919.65     74.70 o 
   2   8   0      509.21      541.18     21.28 o 
   3   8   0     3545.94     3597.68     96.35 o 
   4   8   0     3999.22     4296.48    103.23 o 
   5   8   0      752.24      785.42     44.89 o 
   6   8   0     2819.47     2946.47    194.20 o 
   7   8   0      938.44     1048.82    124.80 o 
   8   8   0        8.38       79.05     24.96 o 
   9   8   0      376.48      425.86     37.57 o 
  10   8   0      123.62      119.04     34.05 o 
   1   9   0      694.24      496.66     20.21 o 
   2   9   0      381.70      325.84     21.97 o 
   3   9   0     8565.28     8078.75    244.15 o 
   4   9   0      653.88      675.41     18.41 o 
   5   9   0       42.89       53.56     17.58 o 
   6   9   0     3678.30     3964.22    280.43 o 
   7   9   0       57.99       78.51     21.19 o 
   8   9   0       79.03      129.98     27.98 o 
   9   9   0        0.70       37.92     37.47 o 
  10   9   0      104.52      118.56     25.33 o 
   0  10   0     8132.57     5284.72     49.64 o 
   1  10   0     3147.75     2310.23     86.27 o 
   2  10   0      602.83      530.90     21.18 o 
   3  10   0       21.62       25.58     16.66 o 
   4  10   0     1527.22     1547.67     55.91 o 
   5  10   0     5082.50     5338.21    240.72 o 
   6  10   0     1936.36     1853.56    156.73 o 
   7  10   0        6.38        0.96     43.39 o 
   8  10   0      526.04      540.66     74.47 o 
   9  10   0      126.47       61.83     42.34 o 
  10  10   0       86.08       39.22     36.26 o 
   1  11   0        0.55       32.97     19.51 o 
   2  11   0      656.84      528.21     19.34 o 
   3  11   0      111.79       76.96     23.39 o 
   4  11   0        0.32        9.82     18.88 o 
   5  11   0      555.03      589.14     22.13 o 
   6  11   0       64.84       29.99     34.85 o 
   7  11   0       82.26       54.07     33.14 o 
   8  11   0       60.05       50.73     30.04 o 
   9  11   0        4.83      -28.32     28.32 o 
   0  12   0     3640.96     2772.85     65.57 o 
   1  12   0     2737.21     2002.43     22.17 o 
   2  12   0        2.38       20.23     19.79 o 
   3  12   0        3.78       50.54     20.42 o 
   4  12   0      691.57      639.76     41.71 o 
   5  12   0     3932.21     3734.78    128.82 o 
   6  12   0      418.02      469.64     39.39 o 
   7  12   0       34.28       16.79     22.46 o 
   8  12   0      447.97      446.09     65.25 o 
   9  12   0      136.23      165.78     26.56 o 
   1  13   0      170.33      158.81     18.77 o 
   2  13   0       28.84       91.16     18.44 o 
   3  13   0     3143.13     2524.16    181.72 o 
   4  13   0       21.53       19.64     29.83 o 
   5  13   0      338.20      297.15     23.59 o 
   6  13   0      798.23      673.10     51.65 o 
   7  13   0      837.20      951.94    141.73 o 
   8  13   0       95.43      125.60     33.06 o 
   9  13   0       47.80       52.46     35.58 o 
   0  14   0     6194.25     5248.30    180.39 o 
   1  14   0      352.03      373.15     22.69 o 
   2  14   0       41.69       75.29     17.57 o 
   3  14   0      884.25      784.83     58.47 o 
   4  14   0      304.32      350.57     36.58 o 
   5  14   0       34.57       29.14     19.51 o 
   6  14   0      132.24      192.68     34.61 o 
   7  14   0       62.59      118.51     28.56 o 
   8  14   0        1.50       81.03     32.57 o 
   1  15   0     1754.03     1558.12     61.83 o 
   2  15   0     3913.89     3239.59    101.52 o 
   3  15   0      119.61      141.80     30.73 o 
   4  15   0       40.93       94.36     34.02 o 
   5  15   0      186.16      246.69     30.11 o 
   6  15   0       15.76       66.51     20.01 o 
   7  15   0        1.26       56.97     26.09 o 
   8  15   0      225.84      181.84     29.95 o 
   0  16   0      394.22      416.81     25.09 o 
   1  16   0      448.27      463.27     31.06 o 
   2  16   0       16.14       33.60     18.21 o 
   3  16   0       58.86       73.17     39.15 o 
   4  16   0      404.64      336.28     28.80 o 
   5  16   0       75.43      124.62     32.23 o 
   6  16   0        8.34       20.66     20.68 o 
   7  16   0        0.29       40.45     30.47 o 
   1  17   0       39.83       48.88     19.94 o 
   2  17   0      196.66      178.51     19.25 o 
   3  17   0      693.65      672.83     21.84 o 
   4  17   0       31.77       94.30     26.18 o 
   5  17   0       19.02       -9.47     24.11 o 
   6  17   0      391.85      384.92     22.65 o 
   0  18   0      111.38      186.53     26.03 o 
   1  18   0        0.06        0.62     19.03 o 
   2  18   0        0.44       61.90     36.08 o 
   3  18   0       50.92      111.03     55.91 o 
   4  18   0        0.33       44.38     22.34 o 
   5  18   0       87.97       96.91     22.69 o 
   6  18   0       57.60       61.39     21.14 o 
   1  19   0       16.74       25.22     23.55 o 
   2  19   0        3.22       37.16     44.84 o 
   3  19   0      195.67      179.37     27.53 o 
   4  19   0       17.38      124.85     25.63 o 
   5  19   0        0.39      -12.59     32.67 o 
   0  20   0       17.66       77.06     27.11 o 
   1  20   0      103.28      189.73     26.57 o 
   2  20   0        5.99       -8.29     41.98 o 
   3  20   0        1.24       10.59     21.93 o 
   1  21   0       26.93       68.42     24.36 o 
 -11   1   1      273.46      279.72     23.48 o 
 -10   1   1     1434.65     1231.00    100.50 o 
  -9   1   1     1056.08      974.94     88.95 o 
  -8   1   1      205.04      273.80     29.32 o 
  -7   1   1       82.32       67.08     32.73 o 
  -6   1   1      397.91      397.38     44.93 o 
  -5   1   1     4717.76     5635.94    208.71 o 
  -4   1   1    29873.48    38658.65    369.02 o 
  -3   1   1    17696.80    22974.85     82.08 o 
  -2   1   1     2838.45     3936.09     48.61 o 
  -1   1   1    66237.67    74518.79    217.60 o 
   1   1   1    33179.36    40417.58   1270.75 o 
   2   1   1    24970.36    33477.55    364.83 o 
   3   1   1     8330.61    10421.59   1145.59 o 
   4   1   1    23029.51    28766.04   3238.30 o 
   5   1   1     1582.14     1820.94    137.55 o 
   6   1   1      116.63      171.47     19.46 o 
   7   1   1     3740.82     4232.72    194.89 o 
   8   1   1      158.13      194.12     26.49 o 
   9   1   1     2080.74     1908.71     55.60 o 
  10   1   1      922.68      825.42     47.82 o 
  11   1   1       42.40      -28.12     28.12 o 
 -11   2   1       55.27       63.89     28.63 o 
 -10   2   1        1.15       47.21     43.43 o 
  -9   2   1       73.82       88.53     25.21 o 
  -8   2   1      882.12      971.38     47.32 o 
  -7   2   1     1309.67     1385.11     23.66 o 
  -6   2   1     2992.33     3541.91    135.94 o 
  -5   2   1     1249.10     1401.87     21.17 o 
  -4   2   1     5604.60     6968.96    127.32 o 
  -3   2   1    17702.84    22247.94    130.01 o 
  -1   2   1     5284.86     6247.72    309.70 o 
   0   2   1     7131.18     2906.24    147.52 o 
   1   2   1    30530.03    33007.28   1133.25 o 
   2   2   1     4892.56     6388.69    339.58 o 
   3   2   1     3418.11     4753.96    247.21 o 
   4   2   1       10.78       54.05     18.86 o 
   5   2   1     5221.42     6222.89    521.81 o 
   6   2   1       23.54       76.62     19.57 o 
   7   2   1     2035.02     2155.57     36.08 o 
   8   2   1      859.12      911.33     25.64 o 
   9   2   1      679.41      607.34     27.36 o 
  10   2   1        3.43       -1.40     22.72 o 
  11   2   1      143.74       92.21     26.27 o 
 -11   3   1      171.78      153.65     22.14 o 
 -10   3   1       32.50       71.57     83.64 o 
  -9   3   1     1339.06     1273.34     27.42 o 
  -8   3   1      385.46      416.12     47.43 o 
  -7   3   1      484.47      466.18     31.10 o 
  -6   3   1     3324.96     3978.33     87.70 o 
  -5   3   1    21007.48    25623.34    822.95 o 
  -4   3   1     9017.02    11536.14    196.45 o 
  -3   3   1      286.82      465.59     25.61 o 
  -2   3   1     5865.10     6925.31    276.59 o 
  -1   3   1     6840.26     7295.28    241.87 o 
   0   3   1      494.73      297.03     25.74 o 
   1   3   1    15564.71    15532.68    274.26 o 
   2   3   1    49714.48    58424.14   1109.98 o 
   3   3   1     9999.41    12646.87    608.47 o 
   4   3   1    30887.28    36522.73    768.57 o 
   5   3   1     1236.15     1496.91     36.90 o 
   6   3   1     2657.42     3015.02     31.73 o 
   7   3   1      706.26      746.79     30.81 o 
   8   3   1      721.04      732.89     31.11 o 
   9   3   1     1349.15     1266.29     81.78 o 
  10   3   1      163.49      172.29     24.48 o 
  11   3   1       58.03       70.71     21.25 o 
 -11   4   1       40.92       71.97     45.84 o 
 -10   4   1       45.57       61.62     52.23 o 
  -9   4   1       64.76       66.57     28.45 o 
  -8   4   1      143.89      213.18     46.29 o 
  -7   4   1    18893.18    20953.82    955.27 o 
  -6   4   1      251.88      362.44     23.96 o 
  -5   4   1       19.74      100.43     25.86 o 
  -4   4   1    17050.53    20799.95    519.74 o 
  -3   4   1     2379.82     3095.06     38.61 o 
  -2   4   1    22692.10    25643.71    580.02 o 
  -1   4   1     7310.44     6754.84    284.87 o 
   0   4   1    60717.73    25054.58   1280.77 o 
   1   4   1     1168.79     1091.44     27.73 o 
   2   4   1    55222.77    59668.98   1666.26 o 
   3   4   1     1169.47     1457.36     61.59 o 
   4   4   1    25287.63    29572.71    163.17 o 
   5   4   1     2211.67     2671.33     75.71 o 
   6   4   1     9058.92     9710.87    299.88 o 
   7   4   1     4472.67     4687.26     43.02 o 
   8   4   1       75.01      136.18     44.33 o 
   9   4   1       12.29      -19.86     33.49 o 
  10   4   1       37.40       61.06     38.52 o 
  11   4   1       44.62       40.45     27.57 o 
 -11   5   1        0.00      -43.65     43.65 o 
 -10   5   1      104.99      180.90     54.44 o 
  -9   5   1      281.78      247.87     26.27 o 
  -8   5   1       39.51       75.55     40.44 o 
  -7   5   1       12.88       30.38     20.84 o 
  -6   5   1     1955.30     2165.42     34.20 o 
  -5   5   1     1138.54     1338.77     81.43 o 
  -4   5   1    13627.26    16520.85   1039.15 o 
  -3   5   1     1693.32     1993.60     68.05 o 
  -2   5   1    14097.59    14734.98    539.00 o 
  -1   5   1    24110.29    18843.16   1057.78 o 
   0   5   1    12420.05     6400.38    185.56 o 
   1   5   1      287.03      228.44     24.36 o 
   2   5   1     7534.04     7982.35    198.65 o 
   3   5   1     8018.86     8643.61    316.47 o 
   4   5   1     1151.41     1392.44     82.92 o 
   5   5   1       37.28       71.38     17.88 o 
   6   5   1     2264.84     2467.78     64.40 o 
   7   5   1       71.00      165.21     33.42 o 
   8   5   1      156.35      256.19    104.52 o 
   9   5   1      175.91      245.55     25.83 o 
  10   5   1      104.38      171.25     30.21 o 
  11   5   1        3.79       37.25     46.99 o 
 -11   6   1       52.03       59.70     74.60 o 
 -10   6   1       56.62      178.71     30.98 o 
  -9   6   1      114.92      109.95     22.61 o 
  -8   6   1     1211.97     1159.76     68.47 o 
  -7   6   1     5572.40     6160.22    277.67 o 
  -6   6   1      601.31      668.29     36.29 o 
  -5   6   1      322.57      396.64     55.30 o 
  -4   6   1      692.26      759.23     35.76 o 
  -3   6   1     7749.32     8984.71    259.97 o 
  -2   6   1    34711.22    32788.13   1134.92 o 
  -1   6   1    13664.09    10021.27    586.76 o 
   0   6   1      464.79      357.49     18.47 o 
   1   6   1    16355.06    11368.88    477.67 o 
   2   6   1    10868.56    10820.99    274.66 o 
   3   6   1     6893.50     7491.20    203.29 o 
   4   6   1     2990.86     3286.74    110.59 o 
   5   6   1     4492.54     5043.38    129.80 o 
   6   6   1      796.08      958.78     89.01 o 
   7   6   1     2134.63     2350.25    127.02 o 
   8   6   1      783.69      845.88     31.77 o 
   9   6   1      893.79      931.96     42.24 o 
  10   6   1       50.43      143.79     32.04 o 
 -10   7   1      102.13       91.03     46.27 o 
  -9   7   1      375.54      352.61     26.38 o 
  -8   7   1       21.76       48.41     27.97 o 
  -7   7   1      137.69      196.95     24.62 o 
  -6   7   1        9.04       61.57     29.65 o 
  -5   7   1      925.85      991.95     87.29 o 
  -4   7   1     4389.64     5121.45    128.53 o 
  -3   7   1     1400.71     1608.64     62.80 o 
  -2   7   1      230.12      337.73     22.34 o 
  -1   7   1     3888.78     2578.29    169.84 o 
   0   7   1     1988.45     1212.12     21.99 o 
   1   7   1     5007.91     3342.13    104.80 o 
   2   7   1      140.35      149.94     18.45 o 
   3   7   1        0.58       56.75     27.75 o 
   4   7   1     1903.30     2059.43     90.69 o 
   5   7   1        3.27       69.94     21.36 o 
   6   7   1      131.99      174.76     26.84 o 
   7   7   1     1424.32     1457.72     94.85 o 
   8   7   1       25.47       33.19     85.87 o 
   9   7   1       71.17       93.14     30.79 o 
  10   7   1      239.58      214.87     40.32 o 
 -10   8   1       99.50      197.70     56.29 o 
  -9   8   1       30.60       99.27    127.70 o 
  -8   8   1      661.43      619.45     25.71 o 
  -7   8   1     2561.30     2774.15    105.97 o 
  -6   8   1       23.72       18.50     26.01 o 
  -5   8   1      340.15      331.57     29.13 o 
  -4   8   1      716.89      733.96     28.87 o 
  -3   8   1     1269.82     1306.55     30.55 o 
  -2   8   1    15402.27    12718.50    500.41 o 
  -1   8   1     6638.12     4343.94    298.85 o 
   0   8   1     1062.02      746.25     21.44 o 
   1   8   1     7005.13     4442.57    179.16 o 
   2   8   1     4553.67     3867.86     84.15 o 
   3   8   1      605.84      711.57     20.44 o 
   4   8   1     1497.20     1585.22     65.19 o 
   5   8   1     2226.07     2426.26     92.24 o 
   6   8   1      441.84      526.20     33.61 o 
   7   8   1     3002.82     3263.08    208.57 o 
   8   8   1      425.60      430.07     26.22 o 
   9   8   1       72.32       74.39     38.65 o 
  10   8   1      118.74      135.02     58.35 o 
 -10   9   1      433.19      382.57     28.64 o 
  -9   9   1      511.75      440.24     62.16 o 
  -8   9   1        3.29       22.62     48.65 o 
  -7   9   1      931.24      926.80     23.73 o 
  -6   9   1       51.73      128.36     27.50 o 
  -5   9   1       32.63       90.42     22.47 o 
  -4   9   1    10155.89    10214.33    225.24 o 
  -3   9   1     1679.13     1362.86     49.70 o 
  -2   9   1     1188.74     1049.46     51.63 o 
  -1   9   1    20463.55    13694.84    905.88 o 
   0   9   1    10486.59     7252.52     52.04 o 
   1   9   1     6120.99     4173.24    106.46 o 
   2   9   1      221.64      256.40     19.76 o 
   3   9   1     2710.17     2656.25    107.90 o 
   4   9   1     2098.54     2208.90    113.06 o 
   5   9   1     1199.00     1250.97     56.56 o 
   6   9   1       11.30       44.83     27.71 o 
   7   9   1     1939.62     1811.89    130.30 o 
   8   9   1      133.84      217.37     44.45 o 
   9   9   1      534.16      471.79     32.85 o 
  10   9   1      426.54      347.84     46.71 o 
 -10  10   1       76.16       85.66     44.27 o 
  -9  10   1      202.20      267.36     32.10 o 
  -8  10   1       18.83       47.05     38.71 o 
  -7  10   1     1446.56     1615.98    138.29 o 
  -6  10   1       60.70       50.25     37.95 o 
  -5  10   1      335.85      395.91     23.56 o 
  -4  10   1     1120.46     1179.36     30.17 o 
  -3  10   1     5178.92     4905.98    168.75 o 
  -2  10   1       80.94      104.97     19.13 o 
  -1  10   1       23.51       70.87     36.33 o 
   0  10   1     4564.97     2984.98     51.47 o 
   1  10   1     5043.63     3523.30     64.83 o 
   2  10   1     3812.67     2904.69    188.84 o 
   3  10   1        3.10       43.71     22.36 o 
   4  10   1      537.33      513.09     41.77 o 
   5  10   1     1671.02     1696.19    102.74 o 
   6  10   1      661.61      645.90     59.83 o 
   7  10   1      217.57      346.81     37.04 o 
   8  10   1        1.99      143.32     36.05 o 
   9  10   1      394.85      430.56     91.81 o 
  10  10   1        1.97      101.90     34.23 o 
  -9  11   1      975.69      862.88     97.32 o 
  -8  11   1      260.19      324.34     55.54 o 
  -7  11   1       94.96      112.90     20.12 o 
  -6  11   1     1039.12     1005.75     30.92 o 
  -5  11   1     6729.78     6994.17    243.33 o 
  -4  11   1     2506.55     2501.09    114.16 o 
  -3  11   1        2.33       34.70     21.95 o 
  -2  11   1     5987.94     4458.98    272.32 o 
  -1  11   1        4.27       26.77     19.33 o 
   0  11   1      169.96      137.03     19.39 o 
   1  11   1     2324.57     1666.82     31.99 o 
   2  11   1     9253.93     6690.02    386.11 o 
   3  11   1     3459.89     2816.14    156.09 o 
   4  11   1     8114.70     7986.38    400.27 o 
   5  11   1      373.95      426.96     36.92 o 
   6  11   1     1455.80     1344.18     81.01 o 
   7  11   1        0.34       -4.08     32.44 o 
   8  11   1      116.65      197.29     59.98 o 
   9  11   1      240.92      279.10     74.44 o 
  -9  12   1        1.05        8.43     32.61 o 
  -8  12   1       79.50      172.86     30.97 o 
  -7  12   1     1045.29     1029.72    108.90 o 
  -6  12   1        0.13       82.20     22.10 o 
  -5  12   1        1.01       23.90     34.79 o 
  -4  12   1     1501.83     1507.84     86.29 o 
  -3  12   1      691.62      606.45     40.61 o 
  -2  12   1       71.91       76.67     19.40 o 
  -1  12   1       41.64       58.87     18.13 o 
   0  12   1     2167.05     1728.13     48.57 o 
   1  12   1     1737.26     1278.51     22.52 o 
   2  12   1     1856.59     1505.25     48.91 o 
   3  12   1        8.21       49.36     26.86 o 
   4  12   1     3707.09     3281.66    161.63 o 
   5  12   1      896.55      986.14     47.85 o 
   6  12   1      378.18      431.36     42.22 o 
   7  12   1       29.30      114.20     26.75 o 
   8  12   1      135.05      174.39     25.28 o 
   9  12   1       83.31       56.10     26.21 o 
  -9  13   1       40.53       49.84     38.20 o 
  -8  13   1       23.32       69.53     70.10 o 
  -7  13   1       67.47      125.55     29.48 o 
  -6  13   1       80.34      107.67     18.99 o 
  -5  13   1      136.11      197.28     32.82 o 
  -4  13   1     2522.75     2246.88    112.02 o 
  -3  13   1       70.14       82.37     22.12 o 
  -2  13   1      301.81      280.03     26.44 o 
  -1  13   1     4100.30     3144.00     64.75 o 
   0  13   1      808.95      683.99     23.72 o 
   1  13   1     3022.69     2435.33     36.53 o 
   2  13   1       63.66       89.40     18.32 o 
   3  13   1     1713.04     1508.19     91.34 o 
   4  13   1     1441.10     1267.92     93.15 o 
   5  13   1      184.06      218.25     22.67 o 
   6  13   1       73.74       98.28     34.69 o 
   7  13   1      345.71      357.52     29.26 o 
   8  13   1        8.91       24.80     27.69 o 
  -8  14   1        0.23       68.29     27.99 o 
  -7  14   1      297.75      269.86     27.49 o 
  -6  14   1      290.88      336.49     42.22 o 
  -5  14   1        9.42       57.89     19.57 o 
  -4  14   1        4.31       53.40     22.50 o 
  -3  14   1      738.40      663.05     44.82 o 
  -2  14   1     1578.39     1378.58     80.71 o 
  -1  14   1     1029.96      909.70     26.01 o 
   0  14   1      223.97      258.41     60.74 o 
   1  14   1      361.85      344.78     20.54 o 
   2  14   1      705.97      602.79     54.52 o 
   3  14   1      548.25      424.01     35.08 o 
   4  14   1      451.37      356.90     46.74 o 
   5  14   1        8.06       41.82     19.65 o 
   6  14   1      186.95      240.57     24.33 o 
   7  14   1      148.27      187.74     28.88 o 
   8  14   1      100.53      120.83     46.43 o 
  -8  15   1       67.63      137.03     33.97 o 
  -7  15   1       29.48       65.10     28.97 o 
  -6  15   1      119.11       95.37     18.33 o 
  -5  15   1      105.71      144.77     32.25 o 
  -4  15   1      226.74      253.25     34.20 o 
  -3  15   1       17.15       30.51     28.61 o 
  -2  15   1      126.79      147.45     18.05 o 
  -1  15   1      254.55      278.62     23.46 o 
   0  15   1       87.31      105.63     29.41 o 
   1  15   1       32.48       27.50     23.29 o 
   2  15   1        1.08       10.78     20.47 o 
   3  15   1       78.31       79.81     18.71 o 
   4  15   1        2.59       55.50     23.94 o 
   5  15   1      219.01      274.93     35.44 o 
   6  15   1        0.06       28.11     24.03 o 
   7  15   1        0.18       57.70     26.50 o 
   8  15   1       16.10       28.42     59.30 o 
  -7  16   1      316.34      256.74     26.94 o 
  -6  16   1      125.67      170.80     24.43 o 
  -5  16   1      109.56      135.88     21.04 o 
  -4  16   1       53.23       91.58     39.40 o 
  -3  16   1      709.51      618.47     52.94 o 
  -2  16   1     1362.34     1322.61     22.16 o 
  -1  16   1     1013.95      957.30     25.63 o 
   0  16   1      184.86      147.30     21.93 o 
   1  16   1      770.68      782.42     28.98 o 
   2  16   1      209.42      155.03     22.18 o 
   3  16   1       52.98       84.22     21.69 o 
   4  16   1      174.36      142.49     21.08 o 
   5  16   1       23.66       54.45     31.46 o 
   6  16   1        1.18       25.59     28.72 o 
   7  16   1      344.00      332.24     40.20 o 
  -7  17   1       53.71       76.78     35.40 o 
  -6  17   1       22.32      -14.32     23.34 o 
  -5  17   1      111.94       97.51     22.21 o 
  -4  17   1       80.02      122.99     28.84 o 
  -3  17   1       21.27       55.51     31.56 o 
  -2  17   1      193.73      202.10     42.61 o 
  -1  17   1      766.54      773.93     23.37 o 
   0  17   1      256.14      281.09     27.22 o 
   1  17   1       30.70       64.47     19.89 o 
   2  17   1      121.25       95.70     25.05 o 
   3  17   1      152.76      155.93     24.26 o 
   4  17   1       64.68       60.11     22.19 o 
   5  17   1       16.54       71.94     25.39 o 
   6  17   1        6.93       31.86     21.68 o 
  -6  18   1        0.03       26.63     26.64 o 
  -5  18   1      104.65      106.48     25.65 o 
  -4  18   1      153.84      147.86     20.32 o 
  -3  18   1      143.66      136.42     27.25 o 
  -2  18   1       73.35       71.91     44.77 o 
  -1  18   1      152.42      191.19     36.90 o 
   0  18   1      269.90      267.85     39.39 o 
   1  18   1      186.47      241.27     32.70 o 
   2  18   1      587.34      612.77     24.36 o 
   3  18   1       39.78       53.18     20.15 o 
   4  18   1      539.90      476.10     46.67 o 
   5  18   1      139.25      146.54     31.34 o 
   6  18   1      148.78      -57.28     58.95 o 
  -5  19   1       84.37      119.31     47.61 o 
  -4  19   1       24.21       62.79     29.44 o 
  -3  19   1       29.93       63.73     20.87 o 
  -2  19   1      124.52      151.35     22.12 o 
  -1  19   1        0.18       15.48     21.69 o 
   0  19   1        2.91       15.49     30.15 o 
   1  19   1        9.37       19.79     40.65 o 
   2  19   1      229.44      321.35     29.39 o 
   3  19   1      225.71      253.85     23.60 o 
   4  19   1      279.28      330.12     33.16 o 
   5  19   1       19.44      -25.98     34.82 o 
  -4  20   1       16.84      -40.68     40.68 o 
  -3  20   1       79.04      103.25     23.29 o 
  -2  20   1       97.09       92.03     34.93 o 
  -1  20   1       48.11       69.94     22.60 o 
   0  20   1       80.78      158.15     30.88 o 
   1  20   1      130.50      136.80     23.13 o 
   2  20   1        4.35       44.62     23.39 o 
   3  20   1        6.22      -39.14     39.74 o 
  -1  21   1      153.24      198.58     29.75 o 
   0  21   1        9.97       73.25     26.44 o 
   1  21   1       84.07      186.02     52.81 o 
 -11   0   2      115.02       57.04     55.07 o 
 -10   0   2       29.00       43.35     30.99 o 
  -9   0   2     3275.17     3201.41     58.95 o 
  -8   0   2     1760.22     1775.30    242.07 o 
  -7   0   2     8093.06     8183.52   1353.56 o 
  -6   0   2     1365.65     1528.16     38.92 o 
  -5   0   2    22333.44    30234.50    108.28 o 
  -4   0   2      705.80      845.01     50.92 o 
  -3   0   2    42483.49    53111.21    168.82 o 
  -2   0   2     2654.37     3496.67    338.00 o 
  -1   0   2     5855.19     7248.58    787.02 o 
   0   0   2    40110.80    36333.01   6830.55 o 
   3   0   2     3530.52     4758.08     60.01 o 
   4   0   2     9303.81    13541.56     86.93 o 
   5   0   2     4658.80     5958.74     64.78 o 
   6   0   2    29420.61    32714.57   3784.66 o 
   7   0   2      327.42      423.34     33.76 o 
   8   0   2      136.47      224.09     54.46 o 
   9   0   2      635.71      640.05     93.41 o 
  10   0   2      723.28      653.34     39.14 o 
  11   0   2      500.01      320.10     30.51 o 
 -11   1   2       88.78      146.84     29.04 o 
 -10   1   2       22.18       45.29     23.42 o 
  -9   1   2      503.93      485.57     69.16 o 
  -8   1   2       42.86       52.07     98.00 o 
  -7   1   2      116.46      139.47     32.82 o 
  -6   1   2      632.88      720.74     29.85 o 
  -5   1   2    10492.69    12343.60    882.66 o 
  -4   1   2     7750.36    10289.36    529.19 o 
  -3   1   2     7232.09    10349.21    575.22 o 
  -2   1   2    14348.27    17401.99   1116.50 o 
  -1   1   2    26246.44    28440.12   1485.11 o 
   0   1   2     2747.38     2576.00    502.23 o 
   1   1   2     3525.16     4730.64    225.52 o 
   2   1   2    16132.23    22224.02    182.20 o 
   3   1   2     4328.60     5683.08    208.36 o 
   4   1   2    11188.21    13537.77    890.24 o 
   5   1   2     3055.94     3576.07    217.85 o 
   6   1   2        6.74       49.28     21.09 o 
   7   1   2      634.08      675.72     54.21 o 
   8   1   2     2483.60     2595.64    163.33 o 
   9   1   2        9.58       24.71     23.38 o 
  10   1   2       46.49       37.66     21.37 o 
  11   1   2      120.68       97.88     39.33 o 
 -11   2   2       17.26      -25.67     25.67 o 
 -10   2   2      306.76      249.57     25.56 o 
  -9   2   2     2511.33     2621.32    163.43 o 
  -8   2   2     2972.47     3204.58     74.22 o 
  -7   2   2       66.13      111.65     23.01 o 
  -6   2   2     1656.13     2017.03     68.04 o 
  -5   2   2     5306.43     5992.03    205.01 o 
  -4   2   2     9739.79    12021.05    439.49 o 
  -3   2   2     3640.93     4844.50    214.23 o 
  -1   2   2     6566.55     7649.73    507.41 o 
   0   2   2    26303.37    11809.10   1358.61 o 
   1   2   2    50462.68    48352.79   1933.74 o 
   2   2   2    15758.60    18996.85    721.36 o 
   3   2   2      247.10      202.11     20.45 o 
   4   2   2      158.60      181.66     22.42 o 
   5   2   2    20829.18    23996.31   1568.62 o 
   6   2   2     1890.50     2103.31    119.94 o 
   7   2   2       57.17       33.61     24.86 o 
   8   2   2      312.99      327.55     29.24 o 
   9   2   2        0.54       42.04     25.37 o 
  10   2   2       67.98       92.40     21.32 o 
  11   2   2      687.50      599.98     40.71 o 
 -11   3   2      486.37      408.56     38.46 o 
 -10   3   2       36.90      103.23     34.87 o 
  -9   3   2        1.46        3.85     25.86 o 
  -8   3   2     1589.15     1732.55     24.47 o 
  -7   3   2      142.22      219.08     24.66 o 
  -6   3   2     3486.41     4105.82     68.48 o 
  -5   3   2     5267.48     6607.99    293.46 o 
  -4   3   2     3065.98     3695.21    107.42 o 
  -3   3   2    27066.70    34672.62    735.39 o 
  -2   3   2    15967.59    21106.81   1017.96 o 
  -1   3   2      227.98      330.26     36.79 o 
   0   3   2    40484.19    18074.96   1460.17 o 
   1   3   2        3.01       15.07     22.62 o 
   2   3   2    20555.54    23869.57    767.53 o 
   3   3   2    19806.43    23058.18    866.30 o 
   4   3   2       24.09       26.38     21.90 o 
   5   3   2      906.57     1178.59    134.38 o 
   6   3   2      988.86     1171.20     35.30 o 
   7   3   2      839.69      895.78     24.59 o 
   8   3   2     1626.27     1598.18     91.41 o 
   9   3   2       99.12      118.20     31.24 o 
  10   3   2       86.51      106.16     22.60 o 
  11   3   2       14.10       55.71     23.34 o 
 -11   4   2       60.64       38.94     33.16 o 
 -10   4   2        1.28       66.46     23.11 o 
  -9   4   2      491.95      526.79     39.30 o 
  -8   4   2      476.51      556.90     22.42 o 
  -7   4   2      236.25      326.75     20.26 o 
  -6   4   2       16.24      -22.77     25.54 o 
  -5   4   2     1940.08     2582.63    118.56 o 
  -4   4   2     1032.71     1604.30     49.94 o 
  -3   4   2      439.78      507.25     29.45 o 
  -2   4   2    12926.43    15153.62    815.38 o 
  -1   4   2      283.22      373.62     25.29 o 
   0   4   2     6380.44     3228.66    231.01 o 
   1   4   2     2010.70     1740.19     76.28 o 
   2   4   2     1469.80     1542.17     60.79 o 
   3   4   2      450.85      622.30     28.96 o 
   4   4   2       34.41       46.32     18.51 o 
   5   4   2     3072.51     3864.10    197.18 o 
   6   4   2      939.88     1150.20     51.27 o 
   7   4   2      122.29      170.36     33.54 o 
   8   4   2      506.86      445.44     21.42 o 
   9   4   2      495.23      449.15     64.80 o 
  10   4   2        3.98       46.65     35.83 o 
 -11   5   2      716.81      524.53     30.62 o 
 -10   5   2      234.20      158.09     23.94 o 
  -9   5   2       10.41       82.89     24.43 o 
  -8   5   2     2296.12     2287.22     36.80 o 
  -7   5   2      170.01      137.84     27.63 o 
  -6   5   2    10440.91    11692.22    232.44 o 
  -5   5   2     1642.14     1932.96     85.30 o 
  -4   5   2      426.10      450.14     31.11 o 
  -3   5   2    17489.05    20430.70    578.18 o 
  -2   5   2      322.79      311.74     19.81 o 
  -1   5   2      220.44      223.08     24.22 o 
   0   5   2    36398.11    18192.98   1047.71 o 
   1   5   2     1225.62      975.72     66.66 o 
   2   5   2    21908.43    22545.95    852.26 o 
   3   5   2    35035.66    39100.20   1455.43 o 
   4   5   2       85.54       95.40     18.28 o 
   5   5   2        0.19       68.10     21.06 o 
   6   5   2      181.79      277.50     21.98 o 
   7   5   2     2693.89     2740.55     39.69 o 
   8   5   2     1913.08     2065.30     29.10 o 
   9   5   2      727.92      626.76     24.48 o 
  10   5   2       35.53       33.93     24.60 o 
 -11   6   2        4.03       29.72     50.40 o 
 -10   6   2      229.08      192.08     47.62 o 
  -9   6   2       28.32       66.15     43.55 o 
  -8   6   2      301.56      202.34     22.04 o 
  -7   6   2      778.00      829.48     27.85 o 
  -6   6   2     5376.77     5681.99    401.57 o 
  -5   6   2      825.54      864.69     28.15 o 
  -4   6   2     3309.16     3723.34    123.29 o 
  -3   6   2     8904.25    10199.05    286.61 o 
  -2   6   2     1648.04     1490.57     38.10 o 
  -1   6   2      269.10      198.33     20.44 o 
   0   6   2      469.55      286.15     20.82 o 
   1   6   2    11621.77     8388.76    417.58 o 
   2   6   2    17294.03    16129.71    620.95 o 
   3   6   2     2520.48     2604.92     90.67 o 
   4   6   2      180.57      184.03     17.53 o 
   5   6   2     3089.87     3871.88    252.88 o 
   6   6   2      219.76      239.77     26.91 o 
   7   6   2      569.74      487.87     44.96 o 
   8   6   2        5.92      -16.47     33.62 o 
   9   6   2      328.88      319.14     24.44 o 
  10   6   2       77.63       71.66     25.19 o 
 -11   7   2      450.06      362.41     61.06 o 
 -10   7   2        0.79       57.93     31.66 o 
  -9   7   2      221.58      249.04     52.00 o 
  -8   7   2       72.83      166.72     29.08 o 
  -7   7   2      181.12      245.25     23.32 o 
  -6   7   2     4017.01     4808.83    268.65 o 
  -5   7   2    17492.90    18741.00    357.27 o 
  -4   7   2     3721.43     3965.57     86.73 o 
  -3   7   2    24856.42    26264.41    969.44 o 
  -2   7   2     5970.85     5031.47    275.97 o 
  -1   7   2    16139.19    10587.08    701.55 o 
   0   7   2      226.35      159.53     19.69 o 
   1   7   2     1225.43      808.23     34.93 o 
   2   7   2    24074.08    21241.60    870.47 o 
   3   7   2      436.14      499.38     18.69 o 
   4   7   2    12790.61    12975.04    601.62 o 
   5   7   2      923.66     1030.50     59.84 o 
   6   7   2       12.78       77.19     31.37 o 
   7   7   2        0.65       47.78     21.20 o 
   8   7   2     4024.87     3758.86     38.63 o 
   9   7   2       91.90      106.72     32.96 o 
  10   7   2       19.83       49.25     28.49 o 
 -10   8   2       17.36       39.16     32.21 o 
  -9   8   2      353.65      386.02     29.36 o 
  -8   8   2        0.90       -1.83     56.37 o 
  -7   8   2     1438.97     1602.92    189.44 o 
  -6   8   2       42.96       65.50     22.41 o 
  -5   8   2     6618.33     7118.09    218.50 o 
  -4   8   2      109.55      136.18     17.48 o 
  -3   8   2    15494.17    15642.45    590.95 o 
  -2   8   2     3954.71     3189.11    222.19 o 
  -1   8   2     9573.46     6964.63    541.70 o 
   0   8   2    26161.40    16553.25    515.04 o 
   1   8   2     1911.35     1259.78     48.48 o 
   2   8   2      563.16      464.71     28.04 o 
   3   8   2      420.50      399.14     29.41 o 
   4   8   2     1541.67     1654.48     65.83 o 
   5   8   2      548.24      615.10     50.45 o 
   6   8   2     6188.43     6924.21    520.51 o 
   7   8   2      886.69     1083.51     59.42 o 
   8   8   2        3.16       89.45     36.07 o 
   9   8   2       60.03       87.81     31.00 o 
  10   8   2      225.12      222.78     59.15 o 
 -10   9   2       23.86      108.47     58.56 o 
  -9   9   2      223.10      229.12     24.17 o 
  -8   9   2      699.09      662.69     70.52 o 
  -7   9   2      317.37      349.84     25.71 o 
  -6   9   2     2593.30     2692.54    193.10 o 
  -5   9   2       31.66       54.89     20.28 o 
  -4   9   2     2380.48     2395.44    113.54 o 
  -3   9   2     1058.49     1075.72     69.66 o 
  -2   9   2       62.03       57.63     21.37 o 
  -1   9   2     2881.11     2015.40    179.85 o 
   0   9   2    12592.00     8281.61    123.47 o 
   1   9   2      307.96      221.59     28.45 o 
   2   9   2      687.09      541.13     38.68 o 
   3   9   2     8728.34     7949.78    416.33 o 
   4   9   2      212.38      267.35     39.52 o 
   5   9   2      818.44      854.77     36.24 o 
   6   9   2      832.89      861.98     59.58 o 
   7   9   2      413.65      457.84     44.89 o 
   8   9   2        2.80      -19.87     35.00 o 
   9   9   2      181.60      240.67     48.67 o 
  10   9   2       81.99        5.39     34.36 o 
 -10  10   2       62.78       84.54     34.59 o 
  -9  10   2     1054.47      909.28     55.98 o 
  -8  10   2      454.93      496.80     91.43 o 
  -7  10   2        5.44       20.50     40.29 o 
  -6  10   2      936.15      973.54     58.63 o 
  -5  10   2     2305.00     2413.11     86.35 o 
  -4  10   2     1811.66     1766.54     61.32 o 
  -3  10   2     1973.60     1800.17     91.69 o 
  -2  10   2     1259.20      949.53     50.46 o 
  -1  10   2     1030.27      787.32     48.06 o 
   0  10   2     8261.37     5975.51    176.14 o 
   1  10   2     3623.62     2357.95     68.00 o 
   2  10   2     8714.15     6728.46    413.88 o 
   3  10   2       85.13      111.64     19.17 o 
   4  10   2      395.62      384.26     22.92 o 
   5  10   2     5210.43     5421.33    246.57 o 
   6  10   2     1866.70     2071.33    232.23 o 
   7  10   2      133.80       78.83     29.16 o 
   8  10   2      279.10      333.92     26.49 o 
   9  10   2       35.93      121.75     39.47 o 
 -10  11   2       12.09        2.50     30.23 o 
  -9  11   2      270.18      194.35     25.57 o 
  -8  11   2      136.52      168.02     38.38 o 
  -7  11   2      110.60       71.28     35.00 o 
  -6  11   2      256.85      280.57     25.39 o 
  -5  11   2        0.09       89.08     36.30 o 
  -4  11   2        3.42       44.26     24.64 o 
  -3  11   2      103.40      102.75     24.95 o 
  -2  11   2        7.51       14.60     21.12 o 
  -1  11   2       53.12       80.99     17.54 o 
   0  11   2       95.92      108.47     16.39 o 
   1  11   2       80.69       61.77     19.92 o 
   2  11   2        7.60       31.59     24.37 o 
   3  11   2      276.84      288.87     19.93 o 
   4  11   2       35.01       41.54     18.70 o 
   5  11   2      348.12      391.42     27.85 o 
   6  11   2       22.82        6.29     27.86 o 
   7  11   2       28.55       10.06     25.33 o 
   8  11   2       80.19       83.02     23.93 o 
   9  11   2        9.52       33.13     26.27 o 
  -9  12   2      453.24      452.56     26.37 o 
  -8  12   2      738.31      690.33     82.84 o 
  -7  12   2        2.24       52.14     29.09 o 
  -6  12   2      257.22      244.70     27.23 o 
  -5  12   2     1704.72     1570.48     83.89 o 
  -4  12   2     1444.38     1457.20     82.58 o 
  -3  12   2      875.37      866.13     73.00 o 
  -2  12   2      444.72      385.89     52.84 o 
  -1  12   2      248.26      241.88     20.17 o 
   0  12   2     5168.94     3998.39     86.33 o 
   1  12   2     3144.53     2459.43     52.23 o 
   2  12   2     2065.20     1583.58     85.22 o 
   3  12   2      899.74      807.45     49.88 o 
   4  12   2       94.31       85.68     22.78 o 
   5  12   2     2242.93     2279.92    122.88 o 
   6  12   2      415.93      480.06     35.03 o 
   7  12   2       54.17       91.75     71.90 o 
   8  12   2       63.22       56.30     38.42 o 
   9  12   2        1.42       34.38     42.19 o 
  -9  13   2        2.90       88.31     29.57 o 
  -8  13   2      434.48      341.10     34.97 o 
  -7  13   2       13.84       36.16     22.40 o 
  -6  13   2      373.94      418.45     33.68 o 
  -5  13   2       98.91      100.39     24.78 o 
  -4  13   2     1170.42      957.69     84.01 o 
  -3  13   2      788.93      695.41     59.40 o 
  -2  13   2        1.27       -4.88     19.86 o 
  -1  13   2      952.62      772.30     45.50 o 
   0  13   2     3716.54     3021.74     37.21 o 
   1  13   2     1256.61      958.52     20.16 o 
   2  13   2      156.58      174.60     37.74 o 
   3  13   2     2567.45     2114.12    173.47 o 
   4  13   2     1004.23      860.33     53.21 o 
   5  13   2        5.84       21.46     29.98 o 
   6  13   2        0.15       53.41     22.67 o 
   7  13   2      131.24       95.79     28.11 o 
   8  13   2       91.02      115.83     35.79 o 
  -8  14   2       57.14       82.23     24.99 o 
  -7  14   2      314.71      309.21     25.11 o 
  -6  14   2      139.59      143.61     26.54 o 
  -5  14   2      262.72      271.29     37.54 o 
  -4  14   2       14.76       75.12     27.69 o 
  -3  14   2     4448.71     3662.02    244.35 o 
  -2  14   2      624.23      604.74     30.52 o 
  -1  14   2      684.47      649.80     56.14 o 
   0  14   2     2214.15     1922.41     46.46 o 
   1  14   2      750.72      675.85     21.36 o 
   2  14   2      800.01      737.26     42.53 o 
   3  14   2      165.74      144.93     19.08 o 
   4  14   2       95.36      162.87     34.39 o 
   5  14   2        1.91       47.30     18.44 o 
   6  14   2     1204.96     1173.17     63.17 o 
   7  14   2        5.30       25.23     23.49 o 
   8  14   2       92.59       63.45     26.57 o 
  -8  15   2       26.29       94.90     51.79 o 
  -7  15   2        8.50       46.42     31.50 o 
  -6  15   2       48.13       98.30     27.99 o 
  -5  15   2      756.54      731.43     45.90 o 
  -4  15   2      287.62      313.82     20.28 o 
  -3  15   2     1453.55     1261.88     92.79 o 
  -2  15   2      652.96      634.35     27.16 o 
  -1  15   2     2163.87     1972.00     53.81 o 
   0  15   2        0.96       45.78     46.27 o 
   1  15   2       69.03       86.50     22.97 o 
   2  15   2     1854.01     1639.48     43.05 o 
   3  15   2       22.01       26.58     24.30 o 
   4  15   2      505.65      416.31     39.17 o 
   5  15   2      579.51      567.47     34.24 o 
   6  15   2        0.14        5.64     23.76 o 
   7  15   2       65.86       73.09     32.06 o 
  -7  16   2      143.74      207.25     26.53 o 
  -6  16   2       55.34       71.69     27.97 o 
  -5  16   2      136.51      175.72     26.97 o 
  -4  16   2      148.90      207.00     23.97 o 
  -3  16   2      104.13       88.71     19.76 o 
  -2  16   2      747.51      655.35     28.81 o 
  -1  16   2       85.15       86.81     34.82 o 
   0  16   2      143.52      174.61     29.40 o 
   1  16   2      348.01      347.77     43.52 o 
   2  16   2      227.09      218.98     33.50 o 
   3  16   2       39.44       87.62     22.27 o 
   4  16   2       97.26      166.00     35.93 o 
   5  16   2      173.13      185.25     20.32 o 
   6  16   2      133.14      241.08     58.08 o 
   7  16   2       65.16      106.70     27.91 o 
  -7  17   2        8.98       -0.21     23.33 o 
  -6  17   2      232.21      250.87     26.11 o 
  -5  17   2       12.12       59.97     46.87 o 
  -4  17   2       48.75       49.89     23.53 o 
  -3  17   2      382.28      309.75     30.57 o 
  -2  17   2       82.84       90.42     29.44 o 
  -1  17   2       78.23       52.15     30.05 o 
   0  17   2      381.51      426.95     32.27 o 
   1  17   2      123.55      190.86     22.40 o 
   2  17   2      115.14      149.76     19.94 o 
   3  17   2     1094.66      971.14     27.99 o 
   4  17   2       36.46       29.53     21.67 o 
   5  17   2       53.08       75.30     21.01 o 
   6  17   2      134.36      159.10     23.73 o 
  -6  18   2       24.30       16.27     26.55 o 
  -5  18   2       53.41        1.04     27.97 o 
  -4  18   2        0.55      -21.54     21.54 o 
  -3  18   2       31.02      108.52     41.84 o 
  -2  18   2       15.27       16.37     25.83 o 
  -1  18   2        0.66       54.07     25.90 o 
   0  18   2       68.38       84.79     23.30 o 
   1  18   2       24.59        4.61     32.39 o 
   2  18   2      133.91      128.23     19.63 o 
   3  18   2        1.17       34.86     24.09 o 
   4  18   2       37.07       59.46     28.21 o 
   5  18   2       54.35      114.39     24.90 o 
  -5  19   2       28.52       58.79     26.59 o 
  -4  19   2        0.44       26.93     22.97 o 
  -3  19   2       22.45       22.23     33.25 o 
  -2  19   2        3.53       37.42     30.71 o 
  -1  19   2       10.82       63.59     28.98 o 
   0  19   2      184.25      255.02     28.31 o 
   1  19   2       20.38       56.26     24.05 o 
   2  19   2      119.84      162.00     21.99 o 
   3  19   2      263.09      283.86     25.81 o 
   4  19   2       19.97       37.05     25.86 o 
  -4  20   2       42.77       64.82     30.23 o 
  -3  20   2        0.56        0.62     35.09 o 
  -2  20   2       35.36       64.06     36.27 o 
  -1  20   2        9.34        5.11     22.84 o 
   0  20   2       91.52      146.48     25.16 o 
   1  20   2       82.10      148.35     57.27 o 
   2  20   2      394.26      455.60     30.67 o 
   3  20   2       55.88      137.17     40.69 o 
  -1  21   2      112.24      192.96     33.18 o 
   0  21   2       78.18      133.86     24.59 o 
   1  21   2        9.32       65.42     46.81 o 
 -11   1   3       10.44      -25.50     25.50 o 
 -10   1   3     1169.00     1108.74     32.08 o 
  -9   1   3      193.28      299.47     50.01 o 
  -8   1   3       87.86       28.80     24.46 o 
  -7   1   3     6654.68     7348.99    287.92 o 
  -6   1   3       32.20       16.17     29.68 o 
  -5   1   3    14380.22    17644.54   1271.03 o 
  -4   1   3    34680.34    44044.83   2161.12 o 
  -3   1   3     1553.61     1952.09     79.06 o 
  -2   1   3     8913.77     9701.70    522.37 o 
  -1   1   3    16273.88    17179.96    809.05 o 
   0   1   3    49768.07    38470.63   6974.20 o 
   1   1   3    30658.03    32770.08   1570.24 o 
   2   1   3    33999.91    40180.00   2839.59 o 
   3   1   3      117.67      143.95     31.10 o 
   4   1   3     2719.62     3731.60    129.46 o 
   5   1   3     8848.29    10748.62    475.33 o 
   6   1   3     8906.61    10217.04    327.85 o 
   7   1   3     3621.76     3767.42    184.24 o 
   8   1   3      174.55      182.72     25.17 o 
   9   1   3      657.76      605.32     54.71 o 
  10   1   3     1013.98      920.71     37.01 o 
 -11   2   3      123.13      203.85     34.65 o 
 -10   2   3       22.18       25.81     24.54 o 
  -9   2   3      314.56      275.62     20.62 o 
  -8   2   3      103.52       92.32     19.44 o 
  -7   2   3      856.25      992.20     56.75 o 
  -6   2   3     3054.23     3509.11     94.30 o 
  -5   2   3     3635.69     4515.19    136.01 o 
  -4   2   3      167.09      270.31     21.11 o 
  -3   2   3     2356.06     2736.21    171.23 o 
  -2   2   3    43629.26    51223.96   2932.68 o 
  -1   2   3     2675.27     3070.43    150.02 o 
   0   2   3      542.58      496.62     60.97 o 
   1   2   3    22835.96    24562.55   1291.55 o 
   2   2   3    17534.77    21078.19   1040.10 o 
   3   2   3      553.00      656.69     33.17 o 
   4   2   3    16197.94    19726.33     88.82 o 
   5   2   3     2555.78     3173.16    199.34 o 
   6   2   3      832.66      886.98     43.97 o 
   7   2   3     2306.83     2203.58    107.30 o 
   8   2   3       14.71       35.93     22.82 o 
   9   2   3      651.11      637.03     25.04 o 
  10   2   3       10.32       13.41     21.68 o 
 -11   3   3       19.03       46.01     29.66 o 
 -10   3   3      242.54      230.71     44.26 o 
  -9   3   3      336.79      406.04     24.85 o 
  -8   3   3     2007.49     2083.31    114.33 o 
  -7   3   3      402.28      500.67     24.14 o 
  -6   3   3        2.53      -18.54     18.54 o 
  -5   3   3    20022.35    23661.63    479.59 o 
  -4   3   3     1718.10     2277.84     89.35 o 
  -3   3   3    19936.86    23959.62    953.15 o 
  -2   3   3     1429.45     1586.48     48.52 o 
  -1   3   3     2418.97     2555.53    219.97 o 
   0   3   3     6966.42     4690.97    626.20 o 
   1   3   3    81037.63    65234.02   3103.49 o 
   2   3   3     3699.94     4147.09    201.92 o 
   3   3   3     4649.35     6284.88    269.75 o 
   4   3   3    17679.79    19982.44   1454.86 o 
   5   3   3     1308.58     1431.06    105.61 o 
   6   3   3      645.96      813.59     69.21 o 
   7   3   3      661.84      745.61     31.69 o 
   8   3   3      732.08      796.80     41.79 o 
   9   3   3       78.99      130.53     30.15 o 
  10   3   3      959.77      811.82     48.21 o 
 -11   4   3       27.67       94.24     47.23 o 
 -10   4   3     1030.30      977.81     55.65 o 
  -9   4   3       36.64       88.30     22.95 o 
  -8   4   3      403.25      382.23     57.48 o 
  -7   4   3    13229.80    14373.95    476.48 o 
  -6   4   3      431.59      474.16     26.79 o 
  -5   4   3      311.26      483.39     48.85 o 
  -4   4   3      700.11      754.99     59.13 o 
  -3   4   3    10136.85    11525.14    418.98 o 
  -2   4   3      128.89      157.65     19.71 o 
  -1   4   3    96187.34    68079.73   1164.65 o 
   0   4   3     1056.51      590.09     64.82 o 
   1   4   3      446.10      403.68     20.05 o 
   2   4   3    26126.68    27921.81    954.41 o 
   3   4   3    22777.75    26406.01   1010.11 o 
   4   4   3    13495.13    17136.28    894.71 o 
   5   4   3       31.87       75.11     25.73 o 
   6   4   3     5768.89     5908.70     64.20 o 
   7   4   3       44.48       16.39     26.35 o 
   8   4   3      228.18      279.11     27.09 o 
   9   4   3      796.96      811.17     51.68 o 
  10   4   3      436.34      305.73     26.77 o 
 -11   5   3       12.04       34.43     26.06 o 
 -10   5   3        7.10       -2.54     24.74 o 
  -9   5   3      270.08      235.31     25.35 o 
  -8   5   3      100.20      112.12     16.67 o 
  -7   5   3     1063.74     1217.13     35.35 o 
  -6   5   3       28.59       56.86     19.15 o 
  -5   5   3      683.28      885.62     25.30 o 
  -4   5   3     1878.68     1844.48     55.56 o 
  -3   5   3     3161.55     3320.61    147.29 o 
  -2   5   3       66.32      160.20     18.98 o 
  -1   5   3     8335.99     7210.41    608.44 o 
   0   5   3    22364.29    12545.77    890.09 o 
   1   5   3     3379.24     2567.94    220.05 o 
   2   5   3     3673.42     3618.44     97.94 o 
   3   5   3     3327.68     3400.15    116.17 o 
   4   5   3     3347.37     3880.51    192.01 o 
   5   5   3     3748.46     4480.38    260.50 o 
   6   5   3      101.92      136.07     27.64 o 
   7   5   3     1021.55     1231.98     80.88 o 
   8   5   3      957.95     1028.40     61.68 o 
   9   5   3      162.97      148.37     26.84 o 
  10   5   3       45.58       25.06     23.14 o 
 -11   6   3      159.25      278.85     50.55 o 
 -10   6   3      246.65      204.01     55.66 o 
  -9   6   3      675.90      699.08     51.91 o 
  -8   6   3      344.19      383.90     22.28 o 
  -7   6   3     4995.98     5390.69    200.55 o 
  -6   6   3     4814.35     5471.92    169.74 o 
  -5   6   3     5884.08     6697.18    222.34 o 
  -4   6   3     1625.91     1920.02     41.86 o 
  -3   6   3      237.05      238.67     22.74 o 
  -2   6   3    54708.09    52242.25   3170.28 o 
  -1   6   3    17018.06    12781.88   1186.64 o 
   0   6   3        4.84       19.83     19.09 o 
   1   6   3     6818.63     4802.58    377.54 o 
   2   6   3      705.30      806.30     45.79 o 
   3   6   3      659.89      760.32     41.24 o 
   4   6   3    22075.61    24605.56   1156.88 o 
   5   6   3     2563.53     2818.19    147.43 o 
   6   6   3      581.13      667.97     37.36 o 
   7   6   3     4954.29     4975.69     44.74 o 
   8   6   3       54.36       75.39     61.03 o 
   9   6   3      965.43      843.02     25.74 o 
  10   6   3       43.81       69.38     28.63 o 
 -11   7   3       19.22       79.88     34.70 o 
 -10   7   3      146.37      131.76     33.64 o 
  -9   7   3      408.71      349.45     21.26 o 
  -8   7   3       78.17      151.71     36.05 o 
  -7   7   3       88.31      149.29     42.22 o 
  -6   7   3     1725.79     1969.45     70.15 o 
  -5   7   3      728.13      768.31     43.58 o 
  -4   7   3     4354.37     4919.14    186.55 o 
  -3   7   3      121.98      157.72     18.65 o 
  -2   7   3       58.79       40.19     19.71 o 
  -1   7   3     1334.69     1000.23    108.46 o 
   0   7   3     1160.67      700.01     31.76 o 
   1   7   3     5727.78     4298.49    393.98 o 
   2   7   3      447.64      452.93     23.00 o 
   3   7   3      365.00      376.07     21.07 o 
   4   7   3        0.21        5.28     17.29 o 
   5   7   3       41.54       91.45     20.34 o 
   6   7   3      518.00      637.95     24.72 o 
   7   7   3      146.91      139.62     33.36 o 
   8   7   3       62.97      206.96     36.07 o 
   9   7   3        1.97      124.80     31.22 o 
  10   7   3       42.11       54.67     33.61 o 
 -10   8   3      286.19      330.54     32.56 o 
  -9   8   3      199.18      189.61     26.00 o 
  -8   8   3        6.10        7.81     31.48 o 
  -7   8   3     1090.07     1310.91     30.87 o 
  -6   8   3     1020.52     1226.03     25.49 o 
  -5   8   3     2748.87     2927.51     78.43 o 
  -4   8   3      436.55      512.97     25.17 o 
  -3   8   3       42.98       80.00     21.11 o 
  -2   8   3    14972.89    13198.76   1022.33 o 
  -1   8   3     2345.82     1809.87    172.33 o 
   0   8   3       38.52       52.68     17.73 o 
   1   8   3      964.43      713.67     37.02 o 
   2   8   3        0.84       31.79     17.11 o 
   3   8   3       46.17       37.44     18.07 o 
   4   8   3     5322.09     5222.20    269.17 o 
   5   8   3       94.92      102.19     19.41 o 
   6   8   3      207.91      268.45     22.01 o 
   7   8   3     1813.02     2066.77    209.78 o 
   8   8   3        5.70        1.32    181.09 o 
   9   8   3       51.81      120.44     82.43 o 
  10   8   3       21.42        6.73     39.97 o 
 -10   9   3      529.50      392.77     51.78 o 
  -9   9   3       86.88      121.88     30.62 o 
  -8   9   3        1.66      -25.04     25.04 o 
  -7   9   3     1912.15     1859.81    230.33 o 
  -6   9   3      121.67      155.78     22.42 o 
  -5   9   3     1562.44     1588.98     71.25 o 
  -4   9   3    14239.75    14388.63    610.95 o 
  -3   9   3        4.01       19.70     16.63 o 
  -2   9   3      454.26      368.80     28.65 o 
  -1   9   3     7338.97     5303.83    451.02 o 
   0   9   3     9186.92     6350.75    238.37 o 
   1   9   3     2485.74     1665.79    127.58 o 
   2   9   3     5718.16     4354.14    342.40 o 
   3   9   3      866.76      858.31     52.89 o 
   4   9   3      269.06      255.33     20.45 o 
   5   9   3     1589.37     1612.46    107.35 o 
   6   9   3     3906.65     4052.64    282.84 o 
   7   9   3      667.86      734.23     79.65 o 
   8   9   3       19.16       -9.50     29.47 o 
   9   9   3      237.92      162.44     39.44 o 
 -10  10   3      445.43      359.43     24.92 o 
  -9  10   3       14.32       35.23     36.07 o 
  -8  10   3       85.70      135.53     25.49 o 
  -7  10   3      666.49      728.84     79.70 o 
  -6  10   3      870.48      889.59    105.78 o 
  -5  10   3       17.32       64.81     25.17 o 
  -4  10   3      207.37      190.89     20.64 o 
  -3  10   3     2044.45     1894.28    104.68 o 
  -2  10   3      825.18      715.48     67.86 o 
  -1  10   3     6325.55     4480.63    366.38 o 
   0  10   3        1.06       19.68     17.89 o 
   1  10   3     1048.34      725.63     42.36 o 
   2  10   3     5426.48     4174.62    346.03 o 
   3  10   3     8492.59     7745.69    475.83 o 
   4  10   3       89.86      101.14     25.84 o 
   5  10   3       33.72       51.65     17.56 o 
   6  10   3     1846.45     1827.10    146.72 o 
   7  10   3       26.13        5.13     22.33 o 
   8  10   3      193.75      220.63     41.91 o 
   9  10   3       31.45       29.38     32.41 o 
 -10  11   3      384.95      307.96     27.09 o 
  -9  11   3      421.12      415.40     28.65 o 
  -8  11   3      575.73      608.14     41.91 o 
  -7  11   3      207.01      265.32     28.17 o 
  -6  11   3        3.84       35.64     43.75 o 
  -5  11   3     5356.16     5324.13    215.32 o 
  -4  11   3      288.36      280.97     25.43 o 
  -3  11   3     4244.26     3615.33    273.59 o 
  -2  11   3     2590.07     1980.06    194.63 o 
  -1  11   3      191.92      235.31     41.54 o 
   0  11   3     1146.59      830.56     21.51 o 
   1  11   3    21994.07    15877.59    473.75 o 
   2  11   3     1679.38     1452.75    110.10 o 
   3  11   3       61.76       72.57     20.43 o 
   4  11   3     5836.82     5576.06    271.71 o 
   5  11   3       60.35       97.69     19.00 o 
   6  11   3      880.60      829.75     78.98 o 
   7  11   3      204.13      226.84     23.53 o 
   8  11   3      485.71      474.50     80.20 o 
   9  11   3        2.22        4.84     84.81 o 
  -9  12   3      126.48      136.22     39.10 o 
  -8  12   3       24.47       71.51     56.97 o 
  -7  12   3      779.15      700.24     36.91 o 
  -6  12   3       63.90       36.63     31.33 o 
  -5  12   3     1081.60      983.98     40.16 o 
  -4  12   3      375.95      326.57     44.39 o 
  -3  12   3      485.29      459.23     30.70 o 
  -2  12   3     1076.34      858.61     85.62 o 
  -1  12   3     4999.17     4074.68    241.33 o 
   0  12   3      603.46      443.83     21.07 o 
   1  12   3      834.64      653.81     19.14 o 
   2  12   3     1592.09     1180.72     56.05 o 
   3  12   3      844.44      788.54     55.20 o 
   4  12   3      631.20      583.82     35.46 o 
   5  12   3      412.35      411.66     32.42 o 
   6  12   3      354.54      401.43     39.62 o 
   7  12   3      320.90      300.19     25.51 o 
   8  12   3        6.99       35.84     47.74 o 
  -9  13   3        5.34       12.84     66.70 o 
  -8  13   3       21.99       34.46     28.43 o 
  -7  13   3      738.41      711.20     43.44 o 
  -6  13   3        2.07       50.94     23.82 o 
  -5  13   3      206.18      254.43     19.36 o 
  -4  13   3     2874.41     2693.88    201.90 o 
  -3  13   3       88.82       94.75     20.44 o 
  -2  13   3      567.07      541.37     36.16 o 
  -1  13   3     1088.38      913.97     45.46 o 
   0  13   3     1687.84     1390.82     36.36 o 
   1  13   3      227.06      192.08     21.73 o 
   2  13   3      179.01      139.44     21.29 o 
   3  13   3      205.39      209.52     35.45 o 
   4  13   3       13.67       78.47     19.48 o 
   5  13   3      744.51      768.21     55.89 o 
   6  13   3      281.61      316.44     34.27 o 
   7  13   3      266.45      206.02     25.83 o 
   8  13   3       27.81       98.36     33.33 o 
  -8  14   3       10.32        3.20     49.07 o 
  -7  14   3      660.12      564.01     33.69 o 
  -6  14   3      214.01      244.61     41.21 o 
  -5  14   3      249.72      294.82     37.81 o 
  -4  14   3      255.68      221.45     36.52 o 
  -3  14   3       18.99       56.36     25.44 o 
  -2  14   3     1953.22     1517.75    111.23 o 
  -1  14   3     1998.80     1793.49     61.24 o 
   0  14   3      169.18      200.02     20.35 o 
   1  14   3      333.39      333.57     20.64 o 
   2  14   3        6.83       28.42     25.91 o 
   3  14   3      103.55       68.79     19.03 o 
   4  14   3     1119.62      947.34     76.27 o 
   5  14   3      113.37      178.50     49.53 o 
   6  14   3        1.51       -1.96     24.20 o 
   7  14   3        7.70       45.52     36.93 o 
   8  14   3       48.84       -3.71     27.05 o 
  -8  15   3       52.64       90.74     29.18 o 
  -7  15   3      146.91      141.14     43.49 o 
  -6  15   3       20.95       62.17     51.89 o 
  -5  15   3       20.56       30.12     20.45 o 
  -4  15   3      335.45      236.34     20.35 o 
  -3  15   3        1.91       -7.17     21.22 o 
  -2  15   3       37.27       86.59     22.67 o 
  -1  15   3        9.83       18.08     20.48 o 
   0  15   3      588.22      637.04     24.10 o 
   1  15   3      141.96      139.27     23.95 o 
   2  15   3      308.16      341.90     29.84 o 
   3  15   3        2.09        5.88     29.08 o 
   4  15   3      110.34      116.52     26.68 o 
   5  15   3      110.70      102.12     27.13 o 
   6  15   3       82.70       92.14     25.26 o 
   7  15   3       28.87       20.11     30.64 o 
  -7  16   3      140.63      123.68     32.21 o 
  -6  16   3      213.07      258.91     22.83 o 
  -5  16   3      411.23      363.82     38.91 o 
  -4  16   3       23.76       17.37     30.57 o 
  -3  16   3       72.49       81.92     22.24 o 
  -2  16   3     1494.69     1492.11     64.36 o 
  -1  16   3      273.71      287.49     26.13 o 
   0  16   3       20.71       -5.40     24.93 o 
   1  16   3      180.40      210.16     38.34 o 
   2  16   3        5.88       35.15     21.30 o 
   3  16   3       80.63       57.70     21.86 o 
   4  16   3     1831.94     1664.26    152.27 o 
   5  16   3        2.66      -15.58     28.17 o 
   6  16   3        1.13       40.48     21.39 o 
   7  16   3      181.92      161.86     34.97 o 
  -7  17   3       17.47       -4.76     31.02 o 
  -6  17   3        5.67        9.17     21.33 o 
  -5  17   3       13.05        5.09     33.32 o 
  -4  17   3      306.68      293.52     41.35 o 
  -3  17   3       52.80      112.43     26.23 o 
  -2  17   3        0.51      -16.93     20.51 o 
  -1  17   3      326.57      380.08     49.83 o 
   0  17   3      316.76      374.43     34.82 o 
   1  17   3      189.46      204.51     24.69 o 
   2  17   3      182.90      216.08     20.01 o 
   3  17   3        1.63       35.20     24.34 o 
   4  17   3      369.68      349.66     46.46 o 
   5  17   3      272.69      274.41     25.68 o 
   6  17   3      112.10      101.79     25.92 o 
  -6  18   3       37.73       97.05     28.70 o 
  -5  18   3        2.10       55.74     24.93 o 
  -4  18   3       25.66        8.36     22.06 o 
  -3  18   3       90.49      195.77     29.80 o 
  -2  18   3       14.88       87.26     25.32 o 
  -1  18   3      839.75      903.45     35.03 o 
   0  18   3      117.22      185.54     44.31 o 
   1  18   3       37.30       58.27     22.86 o 
   2  18   3      643.49      704.44     39.93 o 
   3  18   3      203.73      244.79     23.13 o 
   4  18   3      188.88      166.84     25.04 o 
   5  18   3        8.82        2.06     23.68 o 
  -5  19   3      225.07      234.06     22.87 o 
  -4  19   3        0.56      -15.21     41.97 o 
  -3  19   3      196.09      216.80     23.06 o 
  -2  19   3       49.49      114.89     27.46 o 
  -1  19   3        1.11       -3.75     22.00 o 
   0  19   3      118.77      230.12     49.84 o 
   1  19   3      608.21      659.61     24.12 o 
   2  19   3       17.07       52.41     50.32 o 
   3  19   3      134.86      135.37     26.26 o 
   4  19   3       58.40      134.76     24.38 o 
  -3  20   3        0.35       -1.88     26.60 o 
  -2  20   3      162.17      180.51     36.17 o 
  -1  20   3        0.03       24.58     21.63 o 
   0  20   3        0.54       84.80     33.96 o 
   1  20   3       26.81       40.14     24.39 o 
   2  20   3       30.79       74.16     29.41 o 
   3  20   3       12.62       48.98     22.82 o 
  -1  21   3       71.48       94.22     36.79 o 
   0  21   3        7.13       90.33     33.99 o 
 -11   0   4        4.40       10.85     45.71 o 
 -10   0   4      293.48      240.84     51.19 o 
  -9   0   4      822.81      905.46     49.86 o 
  -8   0   4     4272.96     4174.37    583.87 o 
  -7   0   4      239.60      178.64     38.84 o 
  -6   0   4       78.92      110.39     35.97 o 
  -5   0   4     9240.86    10075.13   1442.12 o 
  -4   0   4    23393.94    26423.79   4144.68 o 
  -3   0   4    59164.33    68401.05   5933.81 o 
  -2   0   4     4782.85     5055.16    410.46 o 
  -1   0   4   108216.47    88251.34    249.84 o 
   0   0   4     1968.69     1929.87    188.31 o 
   1   0   4     1295.69     1526.30     39.09 o 
   2   0   4     2551.58     2471.30     57.89 o 
   3   0   4    38824.52    48405.52   3060.64 o 
   4   0   4     3748.05     4662.06    310.73 o 
   5   0   4     9198.78    10149.12    234.66 o 
   6   0   4     9925.52    12096.36    557.88 o 
   7   0   4     2415.46     2753.51    179.94 o 
   8   0   4        2.63       11.55     27.62 o 
   9   0   4        3.56       41.79     32.40 o 
  10   0   4      895.90      714.14     35.45 o 
 -11   1   4        1.36      -24.97     24.97 o 
 -10   1   4      155.50      155.18     63.06 o 
  -9   1   4       25.19       62.47     22.65 o 
  -8   1   4      484.71      484.47     35.56 o 
  -7   1   4      272.85      330.74     35.83 o 
  -6   1   4     5522.56     6347.08    662.36 o 
  -5   1   4     3079.43     3062.34    208.10 o 
  -4   1   4     5477.08     6391.18    339.23 o 
  -3   1   4    23309.05    27554.53   1933.17 o 
  -2   1   4     7492.26     8681.32    528.88 o 
  -1   1   4     3161.77     3264.77     99.36 o 
   0   1   4     1523.21     1626.98    159.05 o 
   1   1   4    27500.37    29397.22   1032.79 o 
   2   1   4     3423.48     4181.78    227.73 o 
   3   1   4     4670.48     5902.67    285.23 o 
   4   1   4     1032.26     1230.39     27.43 o 
   5   1   4     7007.41     8199.70    224.05 o 
   6   1   4      487.94      556.20     36.47 o 
   7   1   4      191.17      240.19     18.36 o 
   8   1   4      935.91      971.06     53.81 o 
   9   1   4      144.60      159.55     23.00 o 
  10   1   4       28.04       18.23     23.75 o 
 -11   2   4       67.45      141.87     43.15 o 
 -10   2   4       15.67       57.89     23.70 o 
  -9   2   4     2982.73     2837.29    177.36 o 
  -8   2   4     1229.76     1364.86     74.52 o 
  -7   2   4        1.36      -14.70     32.65 o 
  -6   2   4     3543.40     4335.33     89.54 o 
  -5   2   4     1151.35     1351.14     58.49 o 
  -4   2   4     1207.55     1283.39     48.56 o 
  -3   2   4    25733.76    31933.51   1976.63 o 
  -2   2   4    16521.62    18129.61    718.26 o 
  -1   2   4      385.14      392.61     29.59 o 
   0   2   4    41133.29    33920.40   5816.00 o 
   1   2   4     1918.68     1870.19    164.97 o 
   2   2   4    38417.17    43008.86   2038.53 o 
   3   2   4      106.59      242.67     22.47 o 
   4   2   4     8497.33    10202.08     57.47 o 
   5   2   4     8915.94     9426.16   1151.69 o 
   6   2   4     2045.63     2358.08    137.25 o 
   7   2   4      720.45      736.24     62.47 o 
   8   2   4      782.42      785.30     54.31 o 
   9   2   4       50.63       67.63     21.58 o 
  10   2   4      221.50      218.01     25.85 o 
 -11   3   4      392.14      356.34     37.48 o 
 -10   3   4      283.50      203.20     40.25 o 
  -9   3   4      260.61      259.81     20.92 o 
  -8   3   4      777.05      889.67     42.58 o 
  -7   3   4     1470.67     1582.49     39.88 o 
  -6   3   4     3859.07     4767.42    149.74 o 
  -5   3   4     4841.84     5767.55    201.59 o 
  -4   3   4      113.96      148.91     21.23 o 
  -3   3   4     1588.36     1924.33    102.03 o 
  -2   3   4     3746.37     4177.96    217.36 o 
  -1   3   4    10895.92    10966.49    828.88 o 
   0   3   4    25076.03    17655.98   2215.35 o 
   1   3   4        1.19       28.23     19.29 o 
   2   3   4    14999.94    17099.94    916.47 o 
   3   3   4    19705.45    21857.12    939.57 o 
   4   3   4     2814.41     3497.38     45.41 o 
   5   3   4      288.19      305.34     23.69 o 
   6   3   4     1951.00     2044.69    155.66 o 
   7   3   4      350.76      428.90     49.82 o 
   8   3   4     1979.89     2089.85     81.68 o 
   9   3   4      314.82      340.22     40.94 o 
  10   3   4       41.48       86.36     25.70 o 
 -11   4   4       64.49       31.81     30.24 o 
 -10   4   4       65.57       53.72     27.12 o 
  -9   4   4      635.82      684.21     28.91 o 
  -8   4   4      257.37      335.19     29.39 o 
  -7   4   4      162.47      194.73     21.35 o 
  -6   4   4        2.21       37.89     20.44 o 
  -5   4   4      854.75      986.92     25.01 o 
  -4   4   4     3866.62     4548.09    188.53 o 
  -3   4   4     4707.40     5199.03    276.50 o 
  -2   4   4     1669.38     2137.26    155.05 o 
  -1   4   4       11.14       24.22     20.90 o 
   0   4   4     7153.28     5044.74    574.25 o 
   1   4   4        5.29       24.10     18.78 o 
   2   4   4     3437.67     3588.68    192.96 o 
   3   4   4      133.19      124.72     17.11 o 
   4   4   4     1648.33     1722.99     66.97 o 
   5   4   4      933.48     1091.94     30.39 o 
   6   4   4      401.67      403.18     28.49 o 
   7   4   4       66.95       73.41     27.29 o 
   8   4   4      299.23      254.11     23.74 o 
   9   4   4       13.15        1.24     26.37 o 
  10   4   4       68.57      104.41     20.27 o 
 -11   5   4      525.79      341.40     29.76 o 
 -10   5   4      285.84      329.18     25.29 o 
  -9   5   4      564.14      610.20    111.00 o 
  -8   5   4     1407.21     1449.56     68.17 o 
  -7   5   4     3430.17     3568.25    133.76 o 
  -6   5   4     5327.33     6051.51    192.95 o 
  -5   5   4     9386.09    10567.33    629.36 o 
  -4   5   4     3172.31     3863.86    123.20 o 
  -3   5   4     1092.94     1449.09     33.80 o 
  -2   5   4     8051.38     8679.59    540.15 o 
  -1   5   4    21042.95    17195.40   1806.94 o 
   0   5   4    27092.82    16399.52   1251.90 o 
   1   5   4     2388.19     2310.32    248.15 o 
   2   5   4    20804.46    20118.55    990.11 o 
   3   5   4    11202.67    12374.27    607.54 o 
   4   5   4     1916.95     2319.18     72.24 o 
   5   5   4       49.79       86.12     23.42 o 
   6   5   4     2280.85     2383.46     87.50 o 
   7   5   4        0.93      -26.17     26.17 o 
   8   5   4     3176.64     3169.92    130.45 o 
   9   5   4      518.33      467.82     27.65 o 
  10   5   4       65.93      103.50     29.10 o 
 -11   6   4        0.92       -2.20     27.58 o 
 -10   6   4       85.20      142.56     26.82 o 
  -9   6   4      233.13      246.28     60.61 o 
  -8   6   4       59.71       63.26     21.17 o 
  -7   6   4        0.51       24.43     23.32 o 
  -6   6   4     1442.53     1504.53     87.94 o 
  -5   6   4     1313.15     1422.94     84.54 o 
  -4   6   4     3919.98     4686.64     70.71 o 
  -3   6   4     1912.62     2389.29     86.65 o 
  -2   6   4     7009.45     7302.95    427.77 o 
  -1   6   4     6892.34     5167.35    597.40 o 
   0   6   4     9824.61     6765.27    508.65 o 
   1   6   4      221.01      193.84     18.85 o 
   2   6   4    10970.32    10678.50    533.70 o 
   3   6   4     4507.96     4704.04    271.21 o 
   4   6   4     2580.26     2870.44    206.99 o 
   5   6   4        2.66        6.89     26.96 o 
   6   6   4      311.95      363.76     27.56 o 
   7   6   4       13.52       22.87     36.23 o 
   8   6   4      599.24      613.81     31.43 o 
   9   6   4        3.77       82.10     51.50 o 
  10   6   4       10.53       54.89     26.18 o 
 -11   7   4       70.83       23.34     32.36 o 
 -10   7   4      220.48      250.58     43.24 o 
  -9   7   4      331.14      265.76     30.06 o 
  -8   7   4      183.97      270.38     29.85 o 
  -7   7   4        2.54       22.38     18.49 o 
  -6   7   4     6990.57     7511.02    322.84 o 
  -5   7   4     7211.39     7838.42    230.15 o 
  -4   7   4     3710.12     3765.88     47.78 o 
  -3   7   4    23487.93    23912.29   1426.85 o 
  -2   7   4     2886.99     2835.52    195.21 o 
  -1   7   4    14166.70    10518.70   1230.86 o 
   0   7   4     1678.71     1099.98     76.99 o 
   1   7   4    23366.35    15498.04   1503.98 o 
   2   7   4        6.72       42.86     17.67 o 
   3   7   4    13919.70    14001.96    732.91 o 
   4   7   4      619.93      691.33     60.66 o 
   5   7   4     8627.71     9275.87    533.12 o 
   6   7   4      779.10      878.28     61.05 o 
   7   7   4      256.79      206.33     26.17 o 
   8   7   4     3508.55     3180.48     79.25 o 
   9   7   4        0.07       45.33     26.76 o 
  10   7   4       94.61       72.93     29.42 o 
 -10   8   4       32.15       49.27     35.48 o 
  -9   8   4       19.38       18.83     23.78 o 
  -8   8   4     2115.84     1904.50    190.96 o 
  -7   8   4       74.66      142.99     25.24 o 
  -6   8   4      586.47      686.27     37.31 o 
  -5   8   4     4952.85     5335.45    176.43 o 
  -4   8   4     1224.22     1242.17     62.00 o 
  -3   8   4    10195.70    10152.33    626.62 o 
  -2   8   4     3885.25     3654.34    373.31 o 
  -1   8   4    16398.63    12093.03   1258.79 o 
   0   8   4      203.31      162.49     19.08 o 
   1   8   4     1682.57     1316.81    116.53 o 
   2   8   4     1695.68     1489.26    115.13 o 
   3   8   4     9269.92     9489.81    521.81 o 
   4   8   4      649.98      638.93     39.04 o 
   5   8   4     3202.08     3343.30    191.02 o 
   6   8   4     2236.88     2381.70    286.24 o 
   7   8   4     1889.21     1678.20     39.80 o 
   8   8   4        0.05       91.05     36.16 o 
   9   8   4        5.00       73.02     49.77 o 
 -10   9   4        2.04       13.20     23.44 o 
  -9   9   4      383.20      378.64     20.79 o 
  -8   9   4       84.49      152.46     25.90 o 
  -7   9   4     1396.56     1585.43     35.61 o 
  -6   9   4      122.87      221.50     31.55 o 
  -5   9   4      881.10      958.58     36.96 o 
  -4   9   4      347.31      350.55     45.76 o 
  -3   9   4      755.44      823.53     74.75 o 
  -2   9   4     1082.31     1009.72    116.50 o 
  -1   9   4     1032.21      777.82     84.97 o 
   0   9   4    10572.05     7393.80    339.26 o 
   1   9   4     3243.83     2380.58    192.27 o 
   2   9   4     4609.96     3553.22    327.37 o 
   3   9   4     3834.80     3337.87    184.34 o 
   4   9   4     2888.50     2891.74    195.13 o 
   5   9   4       19.25       13.80     22.20 o 
   6   9   4       75.93      139.51     28.99 o 
   7   9   4      178.47      171.44     25.85 o 
   8   9   4      137.27      174.07     58.47 o 
   9   9   4      272.49      260.22     32.98 o 
 -10  10   4        9.66       79.86     22.06 o 
  -9  10   4      912.60      895.66     83.64 o 
  -8  10   4     1598.59     1577.62     49.89 o 
  -7  10   4       72.13      170.16     66.25 o 
  -6  10   4      750.09      754.19     37.59 o 
  -5  10   4       24.05       57.35     22.55 o 
  -4  10   4       58.30      118.92     20.54 o 
  -3  10   4    10736.92     9596.15    693.88 o 
  -2  10   4     1218.31      901.85     84.17 o 
  -1  10   4      271.03      278.91     56.10 o 
   0  10   4     5459.50     4204.16    141.01 o 
   1  10   4     2461.93     1780.83     97.85 o 
   2  10   4     9730.34     7524.14    759.57 o 
   3  10   4      256.88      250.78     18.81 o 
   4  10   4      437.59      441.01     38.15 o 
   5  10   4     3467.21     3449.17    247.01 o 
   6  10   4      494.85      543.95     58.92 o 
   7  10   4        7.25       -3.01     29.54 o 
   8  10   4      211.39      262.77     62.57 o 
   9  10   4        0.39       40.83     33.93 o 
 -10  11   4        0.13       10.64     25.26 o 
  -9  11   4       71.39       32.51     38.85 o 
  -8  11   4      320.15      335.49     38.24 o 
  -7  11   4       40.30       52.64     21.79 o 
  -6  11   4        7.87       69.54     60.72 o 
  -5  11   4        1.26       -2.96     22.24 o 
  -4  11   4       34.27      105.42     22.45 o 
  -3  11   4      263.02      247.34     34.91 o 
  -2  11   4      210.35      190.77     20.83 o 
  -1  11   4       66.99       99.90     22.01 o 
   0  11   4        0.68      -18.12     18.12 o 
   1  11   4      201.10      244.46     19.44 o 
   2  11   4     1306.15     1015.21     98.63 o 
   3  11   4        0.81       29.93     15.66 o 
   4  11   4      321.29      319.53     23.61 o 
   5  11   4       44.66       66.96     21.63 o 
   6  11   4      143.63      133.95     21.00 o 
   7  11   4       19.82        9.85     51.81 o 
   8  11   4       11.14       27.53     44.75 o 
   9  11   4       10.53       24.40     38.17 o 
  -9  12   4      448.53      371.59     29.11 o 
  -8  12   4      653.60      669.66     31.67 o 
  -7  12   4      130.50      129.91     26.34 o 
  -6  12   4      148.97      162.38     21.71 o 
  -5  12   4      257.98      261.11     19.53 o 
  -4  12   4      337.99      377.33     35.40 o 
  -3  12   4     6087.22     5319.25    600.85 o 
  -2  12   4      789.03      665.12     77.68 o 
  -1  12   4      107.32      161.52     44.95 o 
   0  12   4     4313.73     3508.60     83.36 o 
   1  12   4      185.77      153.59     20.21 o 
   2  12   4     3874.02     3107.43    301.29 o 
   3  12   4       85.14      129.27     21.21 o 
   4  12   4     1197.06     1119.96     69.74 o 
   5  12   4      364.00      419.47     43.83 o 
   6  12   4      883.93      941.13     82.86 o 
   7  12   4        6.33       80.79     38.14 o 
   8  12   4      220.67      230.58     25.83 o 
  -9  13   4        0.11        6.37     39.69 o 
  -8  13   4      443.84      466.64     25.70 o 
  -7  13   4      104.04      128.59     34.41 o 
  -6  13   4       96.51      139.93     28.39 o 
  -5  13   4       86.93      124.50     37.92 o 
  -4  13   4      267.48      271.89     26.03 o 
  -3  13   4       90.13      122.01     22.42 o 
  -2  13   4     2675.27     2317.29    251.96 o 
  -1  13   4      482.37      484.51     28.27 o 
   0  13   4     3213.05     2912.19     72.00 o 
   1  13   4      187.82      178.34     20.22 o 
   2  13   4     1158.45     1049.54     84.43 o 
   3  13   4      583.15      530.20     46.69 o 
   4  13   4      457.49      436.41     44.76 o 
   5  13   4       56.42       30.40     24.49 o 
   6  13   4      725.40      737.51     84.04 o 
   7  13   4       55.42      141.06     27.68 o 
   8  13   4       61.77       62.03     29.93 o 
  -8  14   4      295.78      222.99     28.62 o 
  -7  14   4        4.22      -29.36     29.36 o 
  -6  14   4      370.49      378.51     37.01 o 
  -5  14   4      447.20      434.98     49.76 o 
  -4  14   4      718.56      696.12     79.34 o 
  -3  14   4     1015.77     1032.20    134.57 o 
  -2  14   4      372.94      391.52     27.49 o 
  -1  14   4     2237.10     2170.15    114.71 o 
   0  14   4        4.03       40.13     18.20 o 
   1  14   4        7.12       39.42     20.06 o 
   2  14   4       21.25       45.23     25.91 o 
   3  14   4     1449.34     1310.11    154.04 o 
   4  14   4      306.89      292.23     28.66 o 
   5  14   4      571.93      561.12     42.54 o 
   6  14   4      519.52      488.37     55.28 o 
   7  14   4      210.61      291.03    102.52 o 
  -8  15   4        7.33       50.72     61.41 o 
  -7  15   4       28.51       67.51     27.34 o 
  -6  15   4     1011.98      879.24    106.75 o 
  -5  15   4      594.23      516.15     30.29 o 
  -4  15   4      398.03      370.71     56.64 o 
  -3  15   4     2300.24     1975.06    210.99 o 
  -2  15   4       56.07       55.48     22.57 o 
  -1  15   4      325.24      360.01     23.70 o 
   0  15   4        2.74       16.98     18.84 o 
   1  15   4     1364.46     1363.62     54.57 o 
   2  15   4      482.12      445.21     20.20 o 
   3  15   4     1131.30     1044.16    110.30 o 
   4  15   4       54.48       34.06     23.80 o 
   5  15   4      885.52      781.30     66.77 o 
   6  15   4       11.94        0.35     31.32 o 
   7  15   4       20.50       32.50     30.48 o 
  -7  16   4        8.44        2.39     25.45 o 
  -6  16   4       49.62       64.58     34.60 o 
  -5  16   4      364.59      429.48     53.55 o 
  -4  16   4        3.37        7.47     19.06 o 
  -3  16   4        0.27       18.02     23.97 o 
  -2  16   4      450.25      458.39     28.84 o 
  -1  16   4      301.37      329.92     29.26 o 
   0  16   4      376.93      419.98     39.96 o 
   1  16   4       38.49       74.73     23.43 o 
   2  16   4      475.31      537.86     40.15 o 
   3  16   4      335.89      307.28     45.70 o 
   4  16   4       22.18       64.12     29.04 o 
   5  16   4      131.80      117.98     23.22 o 
   6  16   4       51.71       66.91     22.75 o 
  -7  17   4      118.95      141.36     35.12 o 
  -6  17   4      245.05      272.78     30.95 o 
  -5  17   4      149.30      155.07     24.65 o 
  -4  17   4        3.10       43.01     44.32 o 
  -3  17   4       19.83       60.28     22.85 o 
  -2  17   4       49.37       95.94     39.48 o 
  -1  17   4      413.88      461.69     22.70 o 
   0  17   4      874.70      946.01     23.84 o 
   1  17   4       29.99       31.80     21.39 o 
   2  17   4       19.93       94.04     20.47 o 
   3  17   4      674.16      657.52     37.49 o 
   4  17   4       95.67       98.00     20.17 o 
   5  17   4       10.62       62.41     23.13 o 
   6  17   4       16.33      -17.47     22.68 o 
  -6  18   4       36.62      118.13     43.96 o 
  -5  18   4       45.99       13.43     28.15 o 
  -4  18   4        1.57       32.02     27.85 o 
  -3  18   4      153.58      284.39     36.00 o 
  -2  18   4        4.72       55.01     45.92 o 
  -1  18   4       32.67       30.40     23.36 o 
   0  18   4       24.91       37.66     22.03 o 
   1  18   4      142.56      147.35     19.97 o 
   2  18   4      195.11      216.43     38.99 o 
   3  18   4        3.54       50.79     24.77 o 
   4  18   4        0.95       -5.56     23.24 o 
   5  18   4       26.44       53.12     24.26 o 
  -5  19   4       11.37       42.32     28.10 o 
  -4  19   4        8.31       78.96     21.46 o 
  -3  19   4        0.41       48.64     21.32 o 
  -2  19   4       87.92      134.51     25.17 o 
  -1  19   4      118.47      260.60     46.10 o 
   0  19   4       54.36      112.20     38.70 o 
   1  19   4       24.18        7.90     22.95 o 
   2  19   4      110.84      118.15     25.72 o 
   3  19   4        0.34       -3.23     40.15 o 
   4  19   4        7.53       30.47     24.66 o 
  -3  20   4       87.00      136.37     22.37 o 
  -2  20   4        7.89       59.62     35.18 o 
  -1  20   4       49.05       92.49     23.47 o 
   0  20   4      192.19      244.73     22.39 o 
   1  20   4       17.26      108.40     32.76 o 
   2  20   4      208.42      238.69     35.91 o 
 -11   1   5       27.93       34.36     25.19 o 
 -10   1   5      288.15      287.34     34.76 o 
  -9   1   5       39.24       12.08     25.05 o 
  -8   1   5     1435.01     1461.09    100.66 o 
  -7   1   5     9311.45     9433.56    780.81 o 
  -6   1   5       52.01       68.85     23.86 o 
  -5   1   5     7968.23     9494.15    671.09 o 
  -4   1   5    18863.73    21520.90   1161.72 o 
  -3   1   5     3200.18     3510.23    221.35 o 
  -2   1   5     3667.72     3640.44    127.96 o 
  -1   1   5    13197.97    13351.53    430.31 o 
   0   1   5     8354.77     8381.42    804.07 o 
   1   1   5    28047.91    28514.61    639.78 o 
   2   1   5    18082.67    21347.42   2977.91 o 
   3   1   5      602.30      655.17     41.69 o 
   4   1   5     1093.57     1549.42     65.09 o 
   5   1   5      314.06      332.99     20.88 o 
   6   1   5     8240.40     9324.20    260.68 o 
   7   1   5     2270.43     2397.31     90.64 o 
   8   1   5      281.87      239.86     19.59 o 
   9   1   5      180.87      225.40     21.40 o 
  10   1   5       23.28       96.86     24.39 o 
 -11   2   5        1.77       85.98     42.33 o 
 -10   2   5      330.39      236.33     28.48 o 
  -9   2   5      606.14      597.13     56.52 o 
  -8   2   5       28.23       87.53     28.58 o 
  -7   2   5     1899.54     1842.61    185.52 o 
  -6   2   5     2315.01     2705.30    157.01 o 
  -5   2   5    13768.47    15104.02   1145.09 o 
  -4   2   5     2001.33     2195.02    188.64 o 
  -3   2   5     8057.18     9440.01    702.33 o 
  -2   2   5    11821.51    13098.79    539.44 o 
  -1   2   5     1180.20     1325.70     74.04 o 
   0   2   5    11827.52    10840.31   1677.33 o 
   1   2   5     6783.50     6967.13    202.18 o 
   2   2   5      440.20      481.92     19.60 o 
   3   2   5      121.64      189.47     21.86 o 
   4   2   5    21042.61    23552.00   1503.52 o 
   5   2   5       13.27       -3.66     26.27 o 
   6   2   5       11.56       84.58     23.27 o 
   7   2   5     1399.95     1539.50     69.11 o 
   8   2   5      855.74      814.45     43.52 o 
   9   2   5       18.76       73.78     20.23 o 
  10   2   5      245.13      227.08     24.52 o 
 -11   3   5       97.34       61.76     24.55 o 
 -10   3   5      630.23      439.70     36.35 o 
  -9   3   5        5.14       -7.81     20.15 o 
  -8   3   5     1732.53     1745.35     95.32 o 
  -7   3   5      595.46      742.35     36.13 o 
  -6   3   5     4197.91     4975.01    176.85 o 
  -5   3   5      743.11      957.49     75.24 o 
  -4   3   5     2635.97     3564.80    220.65 o 
  -3   3   5     7998.18     8533.43    456.43 o 
  -2   3   5    33011.98    33980.53   1442.94 o 
  -1   3   5      800.10      871.47     44.52 o 
   0   3   5     3842.75     3627.25    413.25 o 
   1   3   5    46078.47    39166.09   2273.41 o 
   2   3   5      209.76      154.02     19.89 o 
   3   3   5     6636.28     7380.83    332.31 o 
   4   3   5       18.25       39.01     19.61 o 
   5   3   5     1899.25     1961.34     38.16 o 
   6   3   5       20.57       45.19     22.75 o 
   7   3   5     3953.25     3782.17    209.64 o 
   8   3   5      183.74      194.56     20.83 o 
   9   3   5        0.18       23.82     18.75 o 
  10   3   5      291.06      247.92     27.51 o 
 -11   4   5       48.72       20.32     30.60 o 
 -10   4   5     1510.44     1345.63     69.86 o 
  -9   4   5        9.80       47.14     22.02 o 
  -8   4   5     2096.03     1923.03    175.09 o 
  -7   4   5      686.32      749.60     50.73 o 
  -6   4   5      250.59      368.96     19.65 o 
  -5   4   5     2197.74     2735.21    217.28 o 
  -4   4   5    17216.22    19464.93    790.67 o 
  -3   4   5      101.59       86.67     17.10 o 
  -2   4   5     8918.20     9942.92    551.60 o 
  -1   4   5    72612.57    54935.05   2306.62 o 
   0   4   5    45431.14    32205.65   4418.57 o 
   1   4   5      879.11      923.12     92.75 o 
   2   4   5      289.57      356.70     19.73 o 
   3   4   5    33966.66    36552.57   2018.44 o 
   4   4   5     1558.69     1838.73     83.04 o 
   5   4   5     6793.94     7458.74    272.48 o 
   6   4   5      179.65      191.76     27.71 o 
   7   4   5        0.10       53.53     33.98 o 
   8   4   5       34.46       92.83     24.56 o 
   9   4   5     1139.09     1121.94     72.30 o 
  10   4   5      432.41      313.09     27.05 o 
 -11   5   5        6.27        5.11     26.16 o 
 -10   5   5      226.66      211.62     30.38 o 
  -9   5   5       25.32       62.06     42.75 o 
  -8   5   5       54.14       56.57     16.69 o 
  -7   5   5     2361.01     2675.95     95.41 o 
  -6   5   5     1646.96     1721.49    158.21 o 
  -5   5   5      927.27     1069.38     57.86 o 
  -4   5   5      126.16      178.49     28.14 o 
  -3   5   5     7186.22     7299.99    416.73 o 
  -2   5   5     3417.27     3534.02    272.89 o 
  -1   5   5     3280.84     2792.13    325.70 o 
   0   5   5     1870.33     1380.42    120.06 o 
   1   5   5     9458.39     8070.64   1062.24 o 
   2   5   5     9625.93     9340.56    570.62 o 
   3   5   5     1858.15     2127.85    118.39 o 
   4   5   5        0.32       23.78     20.22 o 
   5   5   5     1013.20     1000.77     55.55 o 
   6   5   5     1206.46     1301.56     60.19 o 
   7   5   5      106.89      125.31     27.57 o 
   8   5   5       51.04       97.74     30.57 o 
   9   5   5      269.39      327.59     64.40 o 
  10   5   5       29.71      111.58     26.52 o 
 -11   6   5       40.27        6.32     23.58 o 
 -10   6   5     1009.32      965.48     75.77 o 
  -9   6   5      373.26      419.01     26.10 o 
  -8   6   5       64.39       96.94     18.29 o 
  -7   6   5     1592.86     1836.79     68.33 o 
  -6   6   5     1252.43     1493.90     65.12 o 
  -5   6   5    15105.48    16659.95    650.30 o 
  -4   6   5       49.91       59.19     29.17 o 
  -3   6   5     4035.69     4355.82    173.79 o 
  -2   6   5    19362.41    18213.30   1588.64 o 
  -1   6   5    12868.73     9951.21   1265.69 o 
   0   6   5       30.34       62.33     30.68 o 
   1   6   5     5230.01     4636.21    558.72 o 
   2   6   5       75.75      118.25     20.15 o 
   3   6   5     1225.85     1315.96     81.72 o 
   4   6   5    17091.95    18559.39   1033.76 o 
   5   6   5      865.10     1011.81     98.60 o 
   6   6   5      603.54      586.58     34.28 o 
   7   6   5     1720.82     1554.04     32.92 o 
   8   6   5      445.02      411.00     54.54 o 
   9   6   5      297.48      299.37     32.44 o 
  10   6   5      284.97      187.78     36.02 o 
 -11   7   5       13.71       34.65     31.89 o 
 -10   7   5      236.46      187.90     28.41 o 
  -9   7   5      102.22      154.16     28.91 o 
  -8   7   5       80.85       89.02     19.49 o 
  -7   7   5      363.68      361.46     21.73 o 
  -6   7   5      178.33      180.58     41.76 o 
  -5   7   5      547.79      634.52     43.31 o 
  -4   7   5     4674.98     4451.60    231.54 o 
  -3   7   5      291.22      351.51     42.15 o 
  -2   7   5      173.25      176.70     21.88 o 
  -1   7   5        1.28       35.60     21.15 o 
   0   7   5       51.47       37.40     22.23 o 
   1   7   5     2675.01     2386.99    296.68 o 
   2   7   5     1749.81     1623.26    142.12 o 
   3   7   5       47.11       59.44     17.81 o 
   4   7   5     1320.53     1362.11     80.35 o 
   5   7   5     1009.44     1071.34     56.75 o 
   6   7   5     2036.35     1985.38     32.58 o 
   7   7   5      625.94      507.99     59.22 o 
   8   7   5       45.45       58.96     36.55 o 
   9   7   5        1.84       39.63     34.84 o 
 -10   8   5      540.38      548.91     42.64 o 
  -9   8   5      311.38      305.82     33.42 o 
  -8   8   5      147.27      175.53     62.57 o 
  -7   8   5      221.65      289.43     28.47 o 
  -6   8   5       35.95       45.95     26.01 o 
  -5   8   5     7136.55     7157.59    181.46 o 
  -4   8   5      326.47      383.28     27.64 o 
  -3   8   5     1633.74     1604.21    139.45 o 
  -2   8   5     5323.11     4566.76    462.88 o 
  -1   8   5     3817.22     2900.11    370.00 o 
   0   8   5       23.63       35.48     21.20 o 
   1   8   5     4644.41     3630.99    311.29 o 
   2   8   5       57.75       50.17     19.31 o 
   3   8   5     1892.80     1751.74     87.97 o 
   4   8   5    10246.26    10101.77    702.57 o 
   5   8   5      543.85      580.73     22.78 o 
   6   8   5        6.50       42.87     24.69 o 
   7   8   5      447.71      409.99     36.36 o 
   8   8   5       86.35       95.73     37.40 o 
   9   8   5       24.79      128.75     40.09 o 
 -10   9   5      152.95      178.50     48.10 o 
  -9   9   5      180.29      218.59     38.20 o 
  -8   9   5       53.37       69.93     43.24 o 
  -7   9   5     2165.96     2041.30    113.15 o 
  -6   9   5       43.85       41.91     19.13 o 
  -5   9   5     2088.46     1966.50     52.62 o 
  -4   9   5     8183.28     8341.67    503.23 o 
  -3   9   5     3214.96     3034.28    214.23 o 
  -2   9   5        7.75       17.99     23.43 o 
  -1   9   5     5102.56     4002.35    438.85 o 
   0   9   5       85.24      132.36     27.72 o 
   1   9   5     7398.20     5647.68    426.99 o 
   2   9   5     6661.46     5691.04    628.66 o 
   3   9   5     2459.37     2187.59    146.57 o 
   4   9   5      126.79      147.36     20.84 o 
   5   9   5     1184.05     1254.09     85.29 o 
   6   9   5     5225.04     5450.04    661.93 o 
   7   9   5      132.70      159.52     46.42 o 
   8   9   5       66.51      116.55     30.93 o 
   9   9   5        9.52       12.34     33.11 o 
 -10  10   5      110.29      207.60     33.85 o 
  -9  10   5       42.33       30.66     39.74 o 
  -8  10   5      139.23      168.90     37.18 o 
  -7  10   5      342.10      353.22     44.28 o 
  -6  10   5     1068.79     1072.07     21.37 o 
  -5  10   5        9.46       41.47     52.73 o 
  -4  10   5     3766.10     3746.94    263.82 o 
  -3  10   5      837.21      685.73     63.63 o 
  -2  10   5       88.51       60.78     26.06 o 
  -1  10   5     3199.62     2422.73    248.09 o 
   0  10   5     4109.22     3184.32    140.37 o 
   1  10   5      977.94      869.13     82.21 o 
   2  10   5       99.81      110.85     15.95 o 
   3  10   5      875.90      805.11     59.79 o 
   4  10   5      283.92      308.42     40.36 o 
   5  10   5     1613.35     1572.95     96.37 o 
   6  10   5       14.55       36.26     24.78 o 
   7  10   5        6.58       43.02     30.24 o 
   8  10   5      226.47      191.04     51.10 o 
   9  10   5       82.73      152.48     41.76 o 
 -10  11   5       88.10       81.48     26.88 o 
  -9  11   5        8.88       90.39     24.54 o 
  -8  11   5      519.24      606.62     30.03 o 
  -7  11   5      276.92      263.87     24.31 o 
  -6  11   5     1151.64     1149.88     62.10 o 
  -5  11   5      287.87      301.73     26.17 o 
  -4  11   5     2984.59     2917.76    223.79 o 
  -3  11   5     1608.68     1372.70    140.38 o 
  -2  11   5    11285.66     9339.23   1064.20 o 
  -1  11   5       94.12       98.14     22.19 o 
   0  11   5      233.60      187.07     17.70 o 
   1  11   5    25273.71    19710.09    780.71 o 
   2  11   5     1480.38     1321.43    139.56 o 
   3  11   5       85.95      129.60     20.10 o 
   4  11   5       27.23       26.77     20.74 o 
   5  11   5      148.69      193.58     23.54 o 
   6  11   5      103.80       94.66     23.12 o 
   7  11   5     1306.96     1315.07    231.86 o 
   8  11   5       48.97       61.71     40.00 o 
  -9  12   5       32.57       98.48     50.11 o 
  -8  12   5      305.81      317.63     27.77 o 
  -7  12   5       60.50       88.63     21.04 o 
  -6  12   5      117.08       70.19     28.45 o 
  -5  12   5      164.69      159.20     23.07 o 
  -4  12   5      510.53      489.23     30.46 o 
  -3  12   5       79.64       58.38     20.37 o 
  -2  12   5       48.31       48.46     18.39 o 
  -1  12   5     4529.29     4024.29    233.83 o 
   0  12   5     1453.31     1296.11     36.74 o 
   1  12   5     1020.79      853.07     41.81 o 
   2  12   5      170.19      171.94     16.37 o 
   3  12   5     2363.70     2050.74    195.92 o 
   4  12   5      420.14      342.35     29.95 o 
   5  12   5      283.13      299.22     36.25 o 
   6  12   5       16.47       25.36     18.69 o 
   7  12   5      192.64      192.62     44.61 o 
   8  12   5       11.85       24.14     80.71 o 
  -9  13   5        2.30       17.12     29.14 o 
  -8  13   5      174.67      186.52     76.37 o 
  -7  13   5     1109.06     1051.47     53.58 o 
  -6  13   5       15.04       14.14     27.39 o 
  -5  13   5      431.58      398.19     34.98 o 
  -4  13   5     1383.53     1267.85    128.65 o 
  -3  13   5      917.16      805.87     88.33 o 
  -2  13   5      295.20      302.26     27.32 o 
  -1  13   5      498.93      464.65     21.09 o 
   0  13   5      370.14      344.33     23.26 o 
   1  13   5     1717.45     1549.28     30.95 o 
   2  13   5     1852.00     1554.52    139.43 o 
   3  13   5      238.89      222.71     27.48 o 
   4  13   5       43.49      105.35     19.25 o 
   5  13   5      515.25      500.58     37.42 o 
   6  13   5     1033.63      970.49     79.77 o 
   7  13   5      168.83      178.61     40.89 o 
   8  13   5        0.40       28.54     83.09 o 
  -8  14   5       87.44        9.31     25.57 o 
  -7  14   5      351.10      344.54     43.64 o 
  -6  14   5      310.69      173.90     38.53 o 
  -5  14   5      649.13      662.20     46.70 o 
  -4  14   5       25.50       -1.03     35.16 o 
  -3  14   5       40.17       81.34     21.46 o 
  -2  14   5      817.90      786.64     33.99 o 
  -1  14   5      149.73      215.06     42.28 o 
   0  14   5       40.24       58.64     30.58 o 
   1  14   5        7.89       25.03     30.21 o 
   2  14   5      370.63      400.19     24.61 o 
   3  14   5        0.95       21.94     19.59 o 
   4  14   5      968.35      936.03     69.57 o 
   5  14   5      124.63      143.53     22.68 o 
   6  14   5      353.63      377.85     60.78 o 
   7  14   5      160.25      253.64     55.32 o 
  -8  15   5       87.72      156.60     60.15 o 
  -7  15   5      215.10      206.97     37.79 o 
  -6  15   5        1.45      -33.23     33.23 o 
  -5  15   5        1.99       39.90     31.92 o 
  -4  15   5        0.30       39.78     21.59 o 
  -3  15   5      190.42      172.71     24.99 o 
  -2  15   5       15.38       53.51     20.87 o 
  -1  15   5       25.29       23.22     24.27 o 
   0  15   5       46.83      114.75     22.61 o 
   1  15   5      196.25      156.67     19.69 o 
   2  15   5      482.51      519.69     29.79 o 
   3  15   5      118.30      133.37     22.72 o 
   4  15   5      138.21      160.43     43.42 o 
   5  15   5        2.27       -2.96     28.43 o 
   6  15   5      101.79       99.18     23.87 o 
   7  15   5        0.25       59.46     52.82 o 
  -7  16   5      141.34      145.81     66.54 o 
  -6  16   5      141.85      102.10     36.96 o 
  -5  16   5      965.02      938.74    121.70 o 
  -4  16   5        1.23       94.70     22.43 o 
  -3  16   5      283.65      300.09     46.35 o 
  -2  16   5      535.42      575.60     46.16 o 
  -1  16   5      101.80      104.20     20.10 o 
   0  16   5       28.80       65.07     28.25 o 
   1  16   5      485.43      580.51     73.85 o 
   2  16   5        2.83       35.77     20.25 o 
   3  16   5       40.42       59.91     21.24 o 
   4  16   5      942.88      931.68     90.53 o 
   5  16   5       58.38       70.00     43.78 o 
   6  16   5        0.74       79.19     26.49 o 
  -6  17   5       76.88       16.62     43.31 o 
  -5  17   5       62.97       93.42     35.96 o 
  -4  17   5      233.63      223.87     21.85 o 
  -3  17   5       30.94      104.91     23.85 o 
  -2  17   5      432.88      475.83     22.00 o 
  -1  17   5      162.31      185.69     20.83 o 
   0  17   5       31.92       71.94     29.06 o 
   1  17   5        3.46       -2.12     18.87 o 
   2  17   5      185.69      296.43     53.59 o 
   3  17   5      137.51      183.32     36.71 o 
   4  17   5        7.60      -22.67     22.67 o 
   5  17   5       33.39       27.02     21.89 o 
  -6  18   5       10.04      -23.06     27.48 o 
  -5  18   5       10.93       27.50     25.46 o 
  -4  18   5      318.34      337.88     49.77 o 
  -3  18   5        3.09       42.48     31.24 o 
  -2  18   5       61.62       32.57     54.11 o 
  -1  18   5      909.07     1035.43     27.78 o 
   0  18   5      664.68      782.89     27.39 o 
   1  18   5       37.62       70.09     25.85 o 
   2  18   5       31.89      122.22     23.45 o 
   3  18   5      445.38      471.41     49.45 o 
   4  18   5       26.88       42.53     23.66 o 
  -4  19   5       43.89       46.70     23.69 o 
  -3  19   5       81.53       65.39     27.81 o 
  -2  19   5      133.35      207.66     35.69 o 
  -1  19   5       25.73       22.24     20.85 o 
   0  19   5       98.53      125.70     26.71 o 
   1  19   5      650.15      719.23     30.86 o 
   2  19   5      113.06       46.37     29.43 o 
   3  19   5       20.33      131.72     26.42 o 
  -3  20   5        6.71       45.74     42.77 o 
  -2  20   5       24.04       23.22     26.37 o 
  -1  20   5       17.00       53.58     23.96 o 
   0  20   5       22.80       32.22     26.47 o 
   1  20   5        4.29       55.88     23.89 o 
   2  20   5        9.65      -28.27     28.27 o 
 -11   0   6      264.94      309.76     56.83 o 
 -10   0   6      171.64      203.51     52.42 o 
  -9   0   6      648.08      585.90     35.39 o 
  -8   0   6     9772.12     9220.05    901.58 o 
  -7   0   6     4861.20     5039.77    699.92 o 
  -6   0   6      476.51      593.59     30.11 o 
  -5   0   6      816.90      925.28     94.03 o 
  -4   0   6    41669.94    43862.83   3916.33 o 
  -3   0   6    22462.44    25863.09   2175.03 o 
  -2   0   6    15218.74    16073.97    227.47 o 
  -1   0   6     4523.96     5162.28    205.93 o 
   0   0   6      838.31      755.10     36.84 o 
   1   0   6     2495.28     2415.33    400.40 o 
   2   0   6    47338.71    49531.64    150.20 o 
   3   0   6    34371.35    40258.17   3849.88 o 
   4   0   6     2837.57     3385.99    179.02 o 
   5   0   6    23006.86    25308.37   1937.93 o 
   6   0   6        2.98       69.17     42.10 o 
   7   0   6      513.61      663.79     36.13 o 
   8   0   6      708.67      685.55     28.66 o 
   9   0   6      456.54      448.49     46.05 o 
  10   0   6      213.76      129.36     57.91 o 
 -11   1   6        7.48      -13.78     34.88 o 
 -10   1   6      158.04      244.40     55.86 o 
  -9   1   6      246.14      185.54     30.69 o 
  -8   1   6       15.90       40.25     24.10 o 
  -7   1   6      309.97      293.04     25.02 o 
  -6   1   6     6991.78     7132.60    537.54 o 
  -5   1   6     1000.08     1056.62     68.07 o 
  -4   1   6      861.17      954.89     86.78 o 
  -3   1   6     2493.87     2615.91     62.54 o 
  -2   1   6     3741.09     3489.69     94.73 o 
  -1   1   6     3339.82     3612.94    121.98 o 
   0   1   6     5591.46     5666.08    419.52 o 
   1   1   6     4277.02     4587.08    270.78 o 
   2   1   6     8433.93     9981.10    473.10 o 
   3   1   6    12646.25    13645.64    616.16 o 
   4   1   6     1536.86     1722.16     70.97 o 
   5   1   6     2031.58     2257.78     81.81 o 
   6   1   6      880.47     1059.51     52.70 o 
   7   1   6     1326.40     1271.76    141.08 o 
   8   1   6       16.47       39.94     25.87 o 
   9   1   6        1.75        5.09     21.54 o 
  10   1   6        0.13       13.73     29.12 o 
 -11   2   6       24.46       -6.88     36.94 o 
 -10   2   6       84.20       43.41     21.62 o 
  -9   2   6     1124.53     1040.83     57.60 o 
  -8   2   6     1567.86     1611.04    164.35 o 
  -7   2   6      234.85      251.14     23.25 o 
  -6   2   6     1380.39     1453.73    117.47 o 
  -5   2   6      717.88      634.78     36.79 o 
  -4   2   6      526.72      592.63     27.42 o 
  -3   2   6    52788.97    58069.02   3472.49 o 
  -2   2   6       13.70       43.94     19.77 o 
  -1   2   6     6800.80     6598.63    422.46 o 
   0   2   6    29425.45    28335.57   2555.41 o 
   1   2   6    14986.14    16380.55    203.85 o 
   2   2   6     7081.82     7520.54    424.21 o 
   3   2   6     4492.64     4717.11    222.28 o 
   4   2   6     2306.32     2569.03    151.86 o 
   5   2   6      804.69      970.90     45.98 o 
   6   2   6     1129.19     1296.36     64.35 o 
   7   2   6       18.14       30.48     18.68 o 
   8   2   6     1978.33     1852.78     69.32 o 
   9   2   6       63.49       51.00     23.56 o 
  10   2   6      295.84      244.18     23.14 o 
 -11   3   6      279.04      239.76     22.67 o 
 -10   3   6        6.61       44.92     20.37 o 
  -9   3   6      244.02      272.84     20.80 o 
  -8   3   6      164.15      130.03     21.94 o 
  -7   3   6      473.06      471.44     29.63 o 
  -6   3   6     6397.68     7144.79    357.58 o 
  -5   3   6     3852.86     3963.54    297.19 o 
  -4   3   6      250.18      274.41     17.59 o 
  -3   3   6     2559.30     2734.96    155.90 o 
  -2   3   6     3893.23     4420.84    240.38 o 
  -1   3   6    26573.37    23123.88   1558.74 o 
   0   3   6    16919.56    15079.03   1712.53 o 
   1   3   6      628.57      691.16     65.95 o 
   2   3   6     1055.56     1031.60     50.46 o 
   3   3   6     1387.24     1489.90     62.61 o 
   4   3   6      594.67      644.59     37.77 o 
   5   3   6     4136.17     4414.57     48.41 o 
   6   3   6     1141.08     1224.63     36.72 o 
   7   3   6      117.32      112.35     20.13 o 
   8   3   6      527.59      568.73     39.59 o 
   9   3   6      223.35      211.81     25.04 o 
  10   3   6      334.51      250.34     29.59 o 
 -11   4   6       38.01       47.39     26.94 o 
 -10   4   6        5.28       37.95     24.69 o 
  -9   4   6      154.55      168.96     22.66 o 
  -8   4   6      271.83      321.32     33.53 o 
  -7   4   6      371.25      429.38     35.91 o 
  -6   4   6      677.65      732.10     30.49 o 
  -5   4   6      128.20      204.71     19.15 o 
  -4   4   6      848.53     1008.45     43.64 o 
  -3   4   6    10137.59    10569.21    425.40 o 
  -2   4   6        2.13       28.94     18.05 o 
  -1   4   6      422.80      423.12     21.42 o 
   0   4   6     4635.13     4353.16    492.14 o 
   1   4   6     2115.71     1942.64    210.35 o 
   2   4   6     1552.76     1592.55     48.76 o 
   3   4   6     1892.77     1908.90     58.26 o 
   4   4   6      175.05      230.80     26.30 o 
   5   4   6      573.71      604.83     35.44 o 
   6   4   6      483.70      432.63     44.70 o 
   7   4   6       86.80      133.18     24.73 o 
   8   4   6      146.77      191.87     21.42 o 
   9   4   6        2.19       39.91     22.84 o 
  10   4   6       87.58       36.01     34.24 o 
 -11   5   6      347.83      230.80     28.11 o 
 -10   5   6       98.77      160.34     27.58 o 
  -9   5   6      459.43      439.64     23.23 o 
  -8   5   6      284.81      320.15     21.20 o 
  -7   5   6     1094.21     1258.47     68.97 o 
  -6   5   6     7665.99     8903.62    337.75 o 
  -5   5   6     8196.41     8327.70    539.59 o 
  -4   5   6      179.00      249.25     31.00 o 
  -3   5   6     1534.44     1598.13     52.46 o 
  -2   5   6     4774.71     4727.44    150.27 o 
  -1   5   6    41350.10    33667.91   4033.47 o 
   0   5   6    27420.92    22995.83   2071.79 o 
   1   5   6     3038.39     2776.24    309.40 o 
   2   5   6     2895.39     2872.45    272.89 o 
   3   5   6      533.05      555.66     36.52 o 
   4   5   6       75.88      139.79     20.71 o 
   5   5   6     7441.32     7502.54    352.74 o 
   6   5   6     2022.58     1975.81    179.33 o 
   7   5   6       53.29       15.46     39.67 o 
   8   5   6     1543.87     1433.71     92.01 o 
   9   5   6      231.90      253.24     21.67 o 
 -11   6   6       91.19       83.89     26.33 o 
 -10   6   6        0.01       40.95     22.59 o 
  -9   6   6      212.30      233.73     20.87 o 
  -8   6   6        0.10       36.53     26.31 o 
  -7   6   6     1134.01     1202.18     88.12 o 
  -6   6   6       81.24      136.66     25.31 o 
  -5   6   6      276.79      304.09     20.44 o 
  -4   6   6     3762.26     4189.67     83.83 o 
  -3   6   6     8427.36     8215.64    240.16 o 
  -2   6   6      198.84      305.84     32.63 o 
  -1   6   6     1198.63     1046.68    106.71 o 
   0   6   6    11163.55     8936.36    698.51 o 
   1   6   6     6186.50     5301.50    586.60 o 
   2   6   6     1918.17     1751.29    159.94 o 
   3   6   6       15.02       44.62     20.02 o 
   4   6   6     1758.15     1999.83    163.56 o 
   5   6   6     1867.36     1847.03     37.75 o 
   6   6   6      419.31      390.57     33.47 o 
   7   6   6       30.17       15.08     28.68 o 
   8   6   6      548.37      428.75     37.37 o 
   9   6   6      102.48      110.41     28.09 o 
 -11   7   6       76.41       33.37     25.48 o 
 -10   7   6       12.03      -29.86     44.48 o 
  -9   7   6     1147.37     1139.12     96.87 o 
  -8   7   6       71.37      114.93     42.46 o 
  -7   7   6        2.37       54.92     19.97 o 
  -6   7   6    14258.33    15028.78    759.30 o 
  -5   7   6        5.32        9.35     24.23 o 
  -4   7   6      128.27      160.16     29.02 o 
  -3   7   6      156.40      188.52     31.00 o 
  -2   7   6     3533.28     3086.62    344.12 o 
  -1   7   6      348.18      268.43     45.26 o 
   0   7   6    20265.71    16739.28   1148.17 o 
   1   7   6     3907.89     3298.36    343.59 o 
   2   7   6     5014.76     4492.66    440.38 o 
   3   7   6    13974.32    13724.01   1161.29 o 
   4   7   6     1895.87     1924.69    162.30 o 
   5   7   6     4509.18     4955.00    636.50 o 
   6   7   6      118.66      141.48     34.25 o 
   7   7   6     1991.48     1731.03    102.46 o 
   8   7   6      182.21      196.13     64.07 o 
   9   7   6      138.86       90.68     28.80 o 
 -10   8   6       67.60       31.25     28.58 o 
  -9   8   6      192.00      155.93     34.23 o 
  -8   8   6     3102.87     3015.00    176.87 o 
  -7   8   6      434.21      578.92     50.27 o 
  -6   8   6       36.59       28.67     21.45 o 
  -5   8   6      470.36      489.91     38.47 o 
  -4   8   6     5390.07     5350.01     92.41 o 
  -3   8   6     1256.83     1439.47     93.50 o 
  -2   8   6     2277.91     2173.97    242.40 o 
  -1   8   6      247.30      239.06     24.93 o 
   0   8   6     1206.38      988.34     60.52 o 
   1   8   6     2416.87     2077.72    181.52 o 
   2   8   6     5494.51     4585.13    522.61 o 
   3   8   6     7639.43     7259.23    602.75 o 
   4   8   6     2289.20     2276.25    146.07 o 
   5   8   6     4657.54     4840.04    376.65 o 
   6   8   6       17.72       -7.29     27.65 o 
   7   8   6      392.48      361.46     29.97 o 
   8   8   6       83.33      121.20     31.23 o 
   9   8   6      160.33      125.54     41.59 o 
 -10   9   6      163.99      139.35     23.72 o 
  -9   9   6      208.95      247.20     23.97 o 
  -8   9   6      159.57      296.75     90.62 o 
  -7   9   6      642.08      727.82     40.29 o 
  -6   9   6      183.62      259.13     24.40 o 
  -5   9   6     2182.82     2140.90     32.54 o 
  -4   9   6     2707.32     2723.40    134.78 o 
  -3   9   6     2809.83     2791.79    234.55 o 
  -2   9   6     2608.97     2150.83    264.52 o 
  -1   9   6    11502.54     9085.81   1210.26 o 
   0   9   6     1486.81     1222.23     96.02 o 
   1   9   6      529.02      469.46     18.68 o 
   2   9   6     4562.87     3825.59    401.43 o 
   3   9   6      553.78      479.96     48.30 o 
   4   9   6      206.58      216.25     25.16 o 
   5   9   6       37.83       52.03     18.22 o 
   6   9   6     1070.97     1194.22    120.77 o 
   7   9   6        0.93       34.20     27.31 o 
   8   9   6      293.28      261.24     43.29 o 
   9   9   6       80.17       32.22     38.96 o 
 -10  10   6      136.05      109.45     24.30 o 
  -9  10   6      309.59      364.28     38.61 o 
  -8  10   6      684.86      604.09     28.99 o 
  -7  10   6       74.24      119.27     33.16 o 
  -6  10   6      138.33      152.19     28.36 o 
  -5  10   6      113.10       94.41     20.11 o 
  -4  10   6      226.70      248.67     19.53 o 
  -3  10   6    11942.13    11228.04   1163.36 o 
  -2  10   6     2725.04     2207.36    301.08 o 
  -1  10   6      757.88      681.99     57.49 o 
   0  10   6     4005.41     3247.14    123.38 o 
   1  10   6      506.69      490.58     43.93 o 
   2  10   6     4731.66     4088.86    458.01 o 
   3  10   6     2337.04     2190.45    215.37 o 
   4  10   6       63.37      102.14     20.99 o 
   5  10   6      518.21      591.87     71.48 o 
   6  10   6       48.63       86.85     22.23 o 
   7  10   6        4.96       28.66     45.10 o 
   8  10   6      778.48      596.72     72.54 o 
 -10  11   6       73.54       95.20     34.81 o 
  -9  11   6      127.45      119.08     43.23 o 
  -8  11   6       14.28       56.32     39.90 o 
  -7  11   6       76.48      122.37     26.12 o 
  -6  11   6       93.37       98.92     23.66 o 
  -5  11   6       22.87       54.17     25.54 o 
  -4  11   6      741.81      699.95     87.88 o 
  -3  11   6       43.85       43.64     21.08 o 
  -2  11   6       30.79       64.99     20.06 o 
  -1  11   6        6.63       45.11     20.52 o 
   0  11   6        1.93       11.31     20.18 o 
   1  11   6       31.20       57.42     18.85 o 
   2  11   6        9.42       21.38     18.33 o 
   3  11   6      443.84      380.20     38.25 o 
   4  11   6      536.51      561.07     43.31 o 
   5  11   6       84.78       90.77     19.76 o 
   6  11   6       10.43       27.85     25.84 o 
   7  11   6       19.08      118.68     70.34 o 
   8  11   6      109.19      134.81     32.76 o 
  -9  12   6      261.19      303.93     82.56 o 
  -8  12   6      264.49      352.04     24.18 o 
  -7  12   6       52.49      112.23     33.08 o 
  -6  12   6      142.48      191.52     28.65 o 
  -5  12   6       40.71      102.20     26.75 o 
  -4  12   6      137.86      159.89     22.51 o 
  -3  12   6     5304.52     4435.32    552.63 o 
  -2  12   6      462.83      427.43     54.40 o 
  -1  12   6      296.13      322.31     39.48 o 
   0  12   6      668.29      620.27     37.83 o 
   1  12   6      485.76      528.40     20.75 o 
   2  12   6     1301.96     1198.97    107.71 o 
   3  12   6     2831.70     2482.46    242.71 o 
   4  12   6        3.43        3.18     19.79 o 
   5  12   6      147.36      187.64     19.07 o 
   6  12   6      563.75      587.98     85.04 o 
   7  12   6      117.69       90.13     28.52 o 
   8  12   6      206.02      201.05     67.38 o 
  -9  13   6       33.19       39.95     39.32 o 
  -8  13   6        0.23       18.45     34.15 o 
  -7  13   6       50.11       58.47     25.86 o 
  -6  13   6      317.66      272.39     24.04 o 
  -5  13   6      964.98      750.56     30.94 o 
  -4  13   6        1.29      101.10     55.08 o 
  -3  13   6       43.22        7.33     18.89 o 
  -2  13   6     2556.13     2315.57    272.92 o 
  -1  13   6     5149.27     4700.33    257.66 o 
   0  13   6      403.63      363.28     39.03 o 
   1  13   6       74.60       87.53     20.69 o 
   2  13   6      982.11      920.64     59.59 o 
   3  13   6      116.53       90.29     18.10 o 
   4  13   6       26.69       63.88     19.90 o 
   5  13   6      418.15      393.87     58.30 o 
   6  13   6      384.54      373.40     61.86 o 
   7  13   6       87.00       61.17     33.13 o 
  -8  14   6      148.40      119.30     44.03 o 
  -7  14   6      496.33      508.33     39.55 o 
  -6  14   6      259.33      291.33     21.01 o 
  -5  14   6        0.32       -7.25     21.39 o 
  -4  14   6     1726.62     1481.27    146.75 o 
  -3  14   6       10.29       54.32     19.19 o 
  -2  14   6      293.35      264.35     38.11 o 
  -1  14   6        1.64        8.60     26.69 o 
   0  14   6      884.56      940.08     36.43 o 
   1  14   6     1548.46     1524.31     26.44 o 
   2  14   6     1020.10      978.84     41.57 o 
   3  14   6      367.63      387.64     59.62 o 
   4  14   6      464.53      467.93     36.95 o 
   5  14   6     1117.55     1074.69     95.93 o 
   6  14   6        4.38       37.65     26.76 o 
   7  14   6        5.65       49.85     33.91 o 
  -8  15   6       13.34       28.98     31.80 o 
  -7  15   6        6.93       43.44     26.09 o 
  -6  15   6     1615.03     1299.84     33.09 o 
  -5  15   6        2.01        7.42     22.82 o 
  -4  15   6        7.61       12.09     26.92 o 
  -3  15   6       68.57       42.01     29.72 o 
  -2  15   6       92.66       84.83     17.92 o 
  -1  15   6      612.77      672.50     52.07 o 
   0  15   6      750.81      764.38     27.45 o 
   1  15   6      308.48      311.62     24.85 o 
   2  15   6      199.60      194.41     22.41 o 
   3  15   6     1822.35     1775.52    143.09 o 
   4  15   6      315.74      369.92     25.04 o 
   5  15   6      564.57      529.07     69.52 o 
   6  15   6       76.56       80.08     21.67 o 
  -7  16   6        2.25       -3.95     47.36 o 
  -6  16   6      127.35       71.14     44.43 o 
  -5  16   6      124.31      137.45     27.63 o 
  -4  16   6      121.41       98.42     19.15 o 
  -3  16   6      400.03      424.49     43.74 o 
  -2  16   6       96.51      117.89     28.98 o 
  -1  16   6      401.01      421.54     20.49 o 
   0  16   6      346.55      338.93     27.71 o 
   1  16   6      406.29      454.33     23.80 o 
   2  16   6       13.02       54.48     20.87 o 
   3  16   6       75.09      182.47     27.13 o 
   4  16   6      634.38      673.37     35.23 o 
   5  16   6       34.30       65.76     21.86 o 
   6  16   6       31.77       10.84     26.63 o 
  -6  17   6      158.51       96.66     40.96 o 
  -5  17   6      102.54      102.21     34.02 o 
  -4  17   6        1.17        7.11     21.88 o 
  -3  17   6       14.68       46.47     35.63 o 
  -2  17   6      360.93      406.68     33.56 o 
  -1  17   6     1081.33     1164.81     51.41 o 
   0  17   6      297.27      313.22     24.91 o 
   1  17   6       65.69       42.59     21.35 o 
   2  17   6      125.12      197.59     30.01 o 
   3  17   6       36.82      116.46     24.05 o 
   4  17   6      223.62      238.21     21.56 o 
   5  17   6       56.16       20.40     27.75 o 
  -5  18   6       21.42       86.82     26.09 o 
  -4  18   6        1.20        1.88     25.00 o 
  -3  18   6       16.40        4.96     22.34 o 
  -2  18   6       13.46       30.12     33.09 o 
  -1  18   6       36.01       39.01     23.99 o 
   0  18   6       63.11       25.04     21.96 o 
   1  18   6       14.99       74.75     35.12 o 
   2  18   6      172.40      265.79     31.27 o 
   3  18   6        2.94       43.87     23.01 o 
   4  18   6        5.83       25.89     23.82 o 
  -4  19   6       32.62       48.85     36.41 o 
  -3  19   6        3.58       22.01     28.69 o 
  -2  19   6        1.69       44.20     21.52 o 
  -1  19   6      234.60      285.75     56.52 o 
   0  19   6        4.48        7.27     31.79 o 
   1  19   6        4.03       30.12     25.66 o 
   2  19   6        7.96       33.42     30.14 o 
   3  19   6       12.12       37.79     27.30 o 
  -2  20   6       10.15       34.58     30.13 o 
  -1  20   6       15.22       50.45     35.74 o 
   0  20   6      221.37      285.77     25.22 o 
   1  20   6       76.67      153.42     26.77 o 
 -11   1   7       13.35      122.49     64.86 o 
 -10   1   7      124.32      174.78     26.78 o 
  -9   1   7      212.97      277.50     37.04 o 
  -8   1   7     4294.78     4251.16    348.56 o 
  -7   1   7     5327.52     5124.04    281.33 o 
  -6   1   7      271.42      296.97     41.93 o 
  -5   1   7     1135.52     1283.56    105.30 o 
  -4   1   7     5943.91     7097.69    384.56 o 
  -3   1   7     2104.80     2075.48     99.13 o 
  -2   1   7    24779.75    26596.42    923.26 o 
  -1   1   7    14879.86    14205.62    558.54 o 
   0   1   7     1269.78     1443.07     81.66 o 
   1   1   7    25378.79    25046.68   2857.05 o 
   2   1   7     7602.29     8596.79    366.97 o 
   3   1   7    17251.46    18801.45   1022.57 o 
   4   1   7      276.43      301.67     41.66 o 
   5   1   7     2728.60     2789.57    113.81 o 
   6   1   7     3105.11     3314.25    132.89 o 
   7   1   7     2219.88     2223.30     71.47 o 
   8   1   7        5.39       -2.38     23.13 o 
   9   1   7       62.97       93.76     22.28 o 
 -11   2   7        0.24       47.79     33.22 o 
 -10   2   7      944.17      768.39     46.74 o 
  -9   2   7      109.71       88.56     19.06 o 
  -8   2   7      154.80      203.21     28.28 o 
  -7   2   7     1821.81     1776.09    129.94 o 
  -6   2   7     1239.46     1450.04    170.73 o 
  -5   2   7     3962.72     4523.27    250.47 o 
  -4   2   7      549.08      636.22     66.56 o 
  -3   2   7     8450.87     9304.72    520.02 o 
  -2   2   7      971.39     1182.90     54.46 o 
  -1   2   7      703.24      623.58     42.01 o 
   0   2   7      970.78      988.02     62.71 o 
   1   2   7    35867.20    36207.50   1041.41 o 
   2   2   7     4051.20     4462.41    183.34 o 
   3   2   7     6206.48     6761.51    366.46 o 
   4   2   7     4873.59     5306.43    233.72 o 
   5   2   7      516.90      615.66     29.20 o 
   6   2   7       18.36       22.84     17.91 o 
   7   2   7      220.18      202.95     22.92 o 
   8   2   7      219.12      205.47     20.02 o 
   9   2   7      120.79      108.94     26.03 o 
 -11   3   7       66.05      125.14     47.44 o 
 -10   3   7        1.49       15.43     24.33 o 
  -9   3   7      220.36      288.14     32.93 o 
  -8   3   7      718.12      793.88     38.53 o 
  -7   3   7     2345.36     2433.95    144.84 o 
  -6   3   7     1820.95     1921.91    100.13 o 
  -5   3   7     3247.20     3601.40    303.30 o 
  -4   3   7     8063.11     9304.47    583.03 o 
  -3   3   7     2270.05     2454.50    141.54 o 
  -2   3   7    38568.92    38048.50   1776.70 o 
  -1   3   7     5185.55     5207.11    273.51 o 
   0   3   7    15003.09    13413.28   1397.24 o 
   1   3   7     2665.18     2485.40     62.71 o 
   2   3   7      248.31      317.07     17.67 o 
   3   3   7      475.10      444.56     29.21 o 
   4   3   7     4511.32     4518.61    198.85 o 
   5   3   7       98.01      133.31     24.89 o 
   6   3   7      402.46      384.61     24.80 o 
   7   3   7     4245.29     4121.15    184.79 o 
   8   3   7      641.39      602.57     26.48 o 
   9   3   7      184.58      214.08     31.76 o 
 -11   4   7      232.14      210.81     49.66 o 
 -10   4   7     1277.66     1171.57     76.18 o 
  -9   4   7      191.78      147.49     29.47 o 
  -8   4   7      257.08      238.20     22.12 o 
  -7   4   7       70.62      133.87     17.94 o 
  -6   4   7      744.35      827.55     44.39 o 
  -5   4   7     9590.02    11020.48    790.64 o 
  -4   4   7    21765.56    23565.16   1239.96 o 
  -3   4   7     4196.57     4514.48    214.93 o 
  -2   4   7    38095.30    38228.47   1591.37 o 
  -1   4   7     1982.94     1520.46    110.01 o 
   0   4   7     4576.44     3404.10    452.11 o 
   1   4   7       14.84       65.66     25.03 o 
   2   4   7     9638.46     9032.21    323.62 o 
   3   4   7     4272.71     4416.57    209.40 o 
   4   4   7     2241.64     2181.02    123.72 o 
   5   4   7     5836.23     5618.50    380.10 o 
   6   4   7     4523.44     4664.70     46.61 o 
   7   4   7       93.14      165.39     34.21 o 
   8   4   7       21.94       49.37     19.05 o 
   9   4   7     1599.23     1371.45     48.73 o 
 -11   5   7       19.69       11.08     24.79 o 
 -10   5   7      122.90      167.51     37.79 o 
  -9   5   7        6.62       63.11     35.44 o 
  -8   5   7      629.87      664.43     42.00 o 
  -7   5   7      375.47      502.92     17.25 o 
  -6   5   7     1488.76     1559.61    110.16 o 
  -5   5   7     2098.45     2442.03    156.55 o 
  -4   5   7     3443.82     3546.63    120.44 o 
  -3   5   7      623.60      634.38     27.09 o 
  -2   5   7      140.45      128.06     18.17 o 
  -1   5   7     8449.90     6473.79    639.78 o 
   0   5   7     2037.29     1778.31    191.09 o 
   1   5   7      502.56      496.60     56.51 o 
   2   5   7     3337.87     3170.36    284.61 o 
   3   5   7     5303.20     4944.10    194.96 o 
   4   5   7     2632.34     2689.31     74.09 o 
   5   5   7      414.01      440.49     51.36 o 
   6   5   7      833.29      870.15     69.01 o 
   7   5   7      216.48      177.04     36.44 o 
   8   5   7      260.97      235.53     42.76 o 
   9   5   7       24.40       64.18     23.74 o 
 -11   6   7       67.14       24.69     24.39 o 
 -10   6   7     1708.58     1588.37    169.24 o 
  -9   6   7      126.92      139.66     19.47 o 
  -8   6   7      197.83      247.38     21.85 o 
  -7   6   7      704.53      737.61     39.76 o 
  -6   6   7      154.47      238.99     23.78 o 
  -5   6   7     7708.48     8323.19    329.37 o 
  -4   6   7     4405.49     4276.20    167.23 o 
  -3   6   7     1429.38     1448.51     60.27 o 
  -2   6   7     3174.07     2807.94    102.27 o 
  -1   6   7      778.74      706.26    104.19 o 
   0   6   7       18.08       11.41     19.01 o 
   1   6   7    27364.43    23237.98   2180.58 o 
   2   6   7        6.19       22.20     19.84 o 
   3   6   7     6036.05     6200.02    553.33 o 
   4   6   7     8375.42     8258.54    353.15 o 
   5   6   7      101.28      102.02     32.82 o 
   6   6   7      270.69      325.49     35.79 o 
   7   6   7       29.72       22.69     35.66 o 
   8   6   7      275.54      274.81     27.48 o 
   9   6   7      341.81      283.37     27.90 o 
 -11   7   7       32.16       28.83     38.62 o 
 -10   7   7       24.73       34.86     24.80 o 
  -9   7   7      251.51      256.70     27.86 o 
  -8   7   7      438.99      533.60     64.10 o 
  -7   7   7      245.46      213.87     19.34 o 
  -6   7   7     1155.68     1118.32     79.41 o 
  -5   7   7      145.86      140.45     20.93 o 
  -4   7   7      874.21      888.94     32.60 o 
  -3   7   7      193.17      158.18     21.87 o 
  -2   7   7     1702.68     1759.72    132.81 o 
  -1   7   7     4094.79     3860.24    479.47 o 
   0   7   7        4.53       45.90     19.92 o 
   1   7   7     1271.48     1171.14    112.30 o 
   2   7   7      933.28      759.23     90.68 o 
   3   7   7     1488.67     1410.30    126.87 o 
   4   7   7      501.34      514.69     45.82 o 
   5   7   7       27.06       40.72     68.17 o 
   6   7   7      601.53      460.28     76.07 o 
   7   7   7      447.52      396.98     36.60 o 
   8   7   7       57.64       87.09     38.88 o 
   9   7   7        3.74      -17.59     35.50 o 
 -10   8   7      474.64      480.20     23.91 o 
  -9   8   7        7.20       24.70     19.81 o 
  -8   8   7      261.14      303.18     25.55 o 
  -7   8   7        4.94       74.81     22.20 o 
  -6   8   7      345.70      370.70     34.52 o 
  -5   8   7     3241.29     3611.74    101.09 o 
  -4   8   7     5101.58     4783.95    188.24 o 
  -3   8   7     1310.12     1142.59     38.46 o 
  -2   8   7      146.46      164.71     19.83 o 
  -1   8   7     2074.67     1595.55    194.51 o 
   0   8   7      590.80      516.87     31.27 o 
   1   8   7     8244.20     7222.17    600.82 o 
   2   8   7      617.87      545.96     57.88 o 
   3   8   7     4750.09     4323.86    397.46 o 
   4   8   7     1231.44     1367.96    139.38 o 
   5   8   7        8.00       33.68     22.49 o 
   6   8   7        0.17      -46.09     48.80 o 
   7   8   7        4.92        9.43     36.97 o 
   8   8   7       19.16       25.26     39.38 o 
   9   8   7      456.89      256.90     44.48 o 
 -10   9   7        8.98       39.16     21.43 o 
  -9   9   7      344.09      358.26     27.13 o 
  -8   9   7     1726.72     1653.50    103.45 o 
  -7   9   7     1104.16     1137.22     63.47 o 
  -6   9   7      247.76      264.31     50.24 o 
  -5   9   7     1216.17     1139.17     59.45 o 
  -4   9   7      637.54      597.74     30.20 o 
  -3   9   7       32.14       54.26     19.95 o 
  -2   9   7      516.00      485.71     55.78 o 
  -1   9   7     8624.53     7305.61    694.64 o 
   0   9   7     1601.27     1479.90     68.18 o 
   1   9   7     8070.80     7095.00    500.79 o 
   2   9   7     2768.99     2372.41    272.79 o 
   3   9   7     4493.89     4169.37    448.23 o 
   4   9   7      264.87      264.47     24.05 o 
   5   9   7      696.41      729.87     73.72 o 
   6   9   7      574.71      550.31     35.66 o 
   7   9   7      600.75      471.36     38.42 o 
   8   9   7        4.48      -13.14     46.02 o 
 -10  10   7       10.24       18.41     28.24 o 
  -9  10   7        4.05       13.90     24.60 o 
  -8  10   7        0.13       43.95     22.68 o 
  -7  10   7      892.15      818.75     63.47 o 
  -6  10   7        4.25        7.20     22.01 o 
  -5  10   7      275.00      318.31     19.14 o 
  -4  10   7     2947.72     2815.91     94.27 o 
  -3  10   7     1426.92     1273.77    169.83 o 
  -2  10   7      230.39      219.64     38.60 o 
  -1  10   7      206.82      222.82     31.39 o 
   0  10   7     2864.18     2519.52    132.90 o 
   1  10   7     1314.09     1264.47     70.01 o 
   2  10   7     3214.74     2919.40    346.80 o 
   3  10   7        0.39       -9.64     18.73 o 
   4  10   7        0.54        1.67     19.06 o 
   5  10   7     1148.08     1103.32     89.80 o 
   6  10   7      366.05      270.40     32.39 o 
   7  10   7      411.11      404.66    137.01 o 
   8  10   7        3.46       12.57    131.23 o 
  -9  11   7        7.61      230.71     87.32 o 
  -8  11   7      603.17      626.16     42.68 o 
  -7  11   7     1108.40      947.45     72.02 o 
  -6  11   7      678.48      680.24     43.84 o 
  -5  11   7     1145.97     1127.05     64.53 o 
  -4  11   7     4419.53     4115.82    426.94 o 
  -3  11   7     1162.40     1098.51    141.42 o 
  -2  11   7     5613.86     5104.06    681.88 o 
  -1  11   7      285.27      283.36     21.08 o 
   0  11   7     4594.91     4260.29    211.10 o 
   1  11   7     1468.34     1446.81     69.95 o 
   2  11   7       31.00       67.00     19.28 o 
   3  11   7       56.63       87.12     19.00 o 
   4  11   7     2562.35     2474.79    287.22 o 
   5  11   7        2.11       22.27     22.09 o 
   6  11   7      142.37      180.56     23.79 o 
   7  11   7     1691.78     1296.03     43.24 o 
   8  11   7      304.57      211.65     42.84 o 
  -9  12   7       43.77       62.87     25.41 o 
  -8  12   7      350.97      380.73     27.97 o 
  -7  12   7       50.30       46.77     23.58 o 
  -6  12   7      501.71      428.08     30.84 o 
  -5  12   7      105.66       49.80     35.38 o 
  -4  12   7     1215.92     1141.08    138.34 o 
  -3  12   7     1524.94     1350.57    145.92 o 
  -2  12   7     3222.31     2805.98    330.35 o 
  -1  12   7      104.37       90.82     20.63 o 
   0  12   7     1938.52     1801.11    114.93 o 
   1  12   7       41.01       55.55     29.81 o 
   2  12   7      292.77      321.71     30.02 o 
   3  12   7       36.83       60.41     19.30 o 
   4  12   7       78.93       90.66     23.64 o 
   5  12   7      730.90      704.73    105.77 o 
   6  12   7      536.11      535.22    110.52 o 
   7  12   7        7.52       28.42     32.93 o 
  -9  13   7        0.21       11.28     30.00 o 
  -8  13   7      606.34      561.49     33.16 o 
  -7  13   7      606.01      632.51     25.83 o 
  -6  13   7        3.25       17.20     26.71 o 
  -5  13   7       41.39       31.18     24.61 o 
  -4  13   7       70.43       53.42     36.69 o 
  -3  13   7      640.26      641.46     75.27 o 
  -2  13   7      377.02      349.13     46.80 o 
  -1  13   7     2273.17     2185.51    147.53 o 
   0  13   7       37.11       67.69     20.52 o 
   1  13   7      381.58      410.76     26.12 o 
   2  13   7     1297.56     1217.64     71.56 o 
   3  13   7     1644.46     1669.93    132.60 o 
   4  13   7        1.83       32.39     18.62 o 
   5  13   7        1.01       21.08     27.71 o 
   6  13   7      764.08      805.40     83.68 o 
   7  13   7       54.58       60.62     29.72 o 
  -8  14   7       23.05       31.38     29.00 o 
  -7  14   7      307.70      287.84     25.62 o 
  -6  14   7        0.72       14.44     25.46 o 
  -5  14   7      371.63      323.30     44.82 o 
  -4  14   7      449.18      457.36     45.07 o 
  -3  14   7        0.17       12.49     19.15 o 
  -2  14   7      656.37      585.60     78.06 o 
  -1  14   7      517.38      512.29     25.36 o 
   0  14   7        7.49       55.09     23.86 o 
   1  14   7     1449.24     1474.61     65.67 o 
   2  14   7      374.90      399.33     42.60 o 
   3  14   7        0.47        2.56     19.22 o 
   4  14   7      830.16      730.55     67.17 o 
   5  14   7        0.24       28.54     20.61 o 
   6  14   7      183.65      154.33     28.00 o 
  -8  15   7       27.77       75.21     28.91 o 
  -7  15   7       60.37      114.81     29.67 o 
  -6  15   7        0.15       33.33     47.98 o 
  -5  15   7        8.30       39.69     24.93 o 
  -4  15   7      131.49      137.73     22.86 o 
  -3  15   7        4.86       64.17     24.41 o 
  -2  15   7      452.50      521.83     62.01 o 
  -1  15   7      266.68      283.52     30.66 o 
   0  15   7      147.46      149.56     25.24 o 
   1  15   7      178.35      218.75     24.14 o 
   2  15   7       76.91       75.48     25.60 o 
   3  15   7       56.75       46.49     21.45 o 
   4  15   7      167.74      174.73     25.97 o 
   5  15   7       61.07       57.06     21.46 o 
   6  15   7        0.23       35.25     24.29 o 
  -7  16   7      151.32      132.98     29.33 o 
  -6  16   7       35.31       57.84     68.78 o 
  -5  16   7      364.72      299.51     27.16 o 
  -4  16   7      126.98      172.97     25.28 o 
  -3  16   7        4.36       22.56     22.49 o 
  -2  16   7       51.73       66.83     33.48 o 
  -1  16   7      821.82      852.20     40.61 o 
   0  16   7       90.28       73.66     25.69 o 
   1  16   7     1432.42     1591.45     47.13 o 
   2  16   7      589.03      706.52     24.93 o 
   3  16   7      685.14      741.51     33.71 o 
   4  16   7      292.17      371.77     55.38 o 
   5  16   7        0.28       -8.04     26.03 o 
  -6  17   7       12.76      -18.14     23.91 o 
  -5  17   7      165.48      118.28     31.75 o 
  -4  17   7       38.62       80.38     27.95 o 
  -3  17   7        6.63       53.01     21.40 o 
  -2  17   7       82.86       80.12     31.20 o 
  -1  17   7      176.94      212.86     26.59 o 
   0  17   7      242.87      310.18     21.82 o 
   1  17   7      103.80      165.02     19.08 o 
   2  17   7       63.83      102.11     22.36 o 
   3  17   7      398.25      429.19     22.12 o 
   4  17   7       67.01      105.30     23.66 o 
  -5  18   7      325.79      331.20     28.53 o 
  -4  18   7      193.01      287.59     44.02 o 
  -3  18   7      377.33      368.86     23.41 o 
  -2  18   7      539.96      620.83     28.23 o 
  -1  18   7       24.88      100.49     56.55 o 
   0  18   7      288.44      324.68     22.98 o 
   1  18   7        0.84       21.77     20.82 o 
   2  18   7      128.62      187.28     24.13 o 
   3  18   7       14.98       44.45     34.69 o 
  -4  19   7      369.46      383.62     39.92 o 
  -3  19   7       19.19       65.41     25.78 o 
  -2  19   7      242.25      370.54     28.89 o 
  -1  19   7       77.13      166.23     28.48 o 
   0  19   7       28.24       52.46     25.27 o 
   1  19   7       69.44       91.23     22.11 o 
   2  19   7        8.42       63.67     24.02 o 
  -1  20   7        0.68       24.18     59.13 o 
 -11   0   8      722.35      678.12     43.60 o 
 -10   0   8       49.41       77.57     52.42 o 
  -9   0   8      704.30      702.66     52.77 o 
  -8   0   8      911.16      951.32    139.00 o 
  -7   0   8     3030.67     2859.68    297.27 o 
  -6   0   8     2597.34     2542.12    198.87 o 
  -5   0   8     3425.80     3430.49    346.87 o 
  -4   0   8     3709.71     3479.74    287.47 o 
  -3   0   8     1260.46     1581.56    135.29 o 
  -2   0   8    38694.27    37384.64    675.50 o 
  -1   0   8    35309.18    33703.29   2850.85 o 
   0   0   8       21.75       47.71     24.62 o 
   1   0   8      288.96      324.42     27.84 o 
   2   0   8    57230.81    57870.43    150.73 o 
   3   0   8     2244.61     2626.05    148.61 o 
   4   0   8       98.31      113.70     56.44 o 
   5   0   8     1926.72     2198.99    161.15 o 
   6   0   8      313.54      366.34     36.22 o 
   7   0   8      488.42      533.26     26.88 o 
   8   0   8     1047.56     1056.46     65.00 o 
   9   0   8      190.28      170.55     33.47 o 
 -11   1   8       85.06      139.50     44.48 o 
 -10   1   8       10.28      -10.55     37.94 o 
  -9   1   8      342.88      269.00     27.41 o 
  -8   1   8      122.26      125.88     30.75 o 
  -7   1   8      155.31      155.70     20.96 o 
  -6   1   8     1313.36     1355.70     45.03 o 
  -5   1   8     1176.96     1312.67     78.50 o 
  -4   1   8     1070.04     1165.19     64.64 o 
  -3   1   8     5174.17     5761.13    316.92 o 
  -2   1   8     1748.10     1944.65     27.53 o 
  -1   1   8      593.74      500.35     24.06 o 
   0   1   8    22610.44    22522.10    974.29 o 
   1   1   8     5847.04     6168.14    568.17 o 
   2   1   8      139.00      171.48     23.64 o 
   3   1   8     2432.08     2605.25    143.38 o 
   4   1   8     3640.36     4168.67    366.03 o 
   5   1   8       86.74       96.44     17.31 o 
   6   1   8       86.39      103.04     19.78 o 
   7   1   8      478.36      490.67     22.61 o 
   8   1   8      183.97      200.88     28.38 o 
   9   1   8      159.15      128.34     21.67 o 
 -11   2   8      248.14      166.12     38.13 o 
 -10   2   8       63.59       56.29     25.28 o 
  -9   2   8       99.04      109.04     22.89 o 
  -8   2   8      490.52      377.56     29.57 o 
  -7   2   8       21.91       20.94     21.15 o 
  -6   2   8    12716.13    14229.06    911.90 o 
  -5   2   8       37.65       58.97     18.24 o 
  -4   2   8     3296.78     3629.49    282.28 o 
  -3   2   8    23246.98    24260.61   1173.42 o 
  -2   2   8       69.55      120.24     18.23 o 
  -1   2   8     1633.12     1359.47     83.45 o 
   0   2   8      244.37      255.42     25.73 o 
   1   2   8     9665.06     9671.10    573.78 o 
   2   2   8     3835.74     4313.36    159.01 o 
   3   2   8    12734.59    13380.78    695.67 o 
   4   2   8        9.69       49.72     20.07 o 
   5   2   8      231.24      268.64     30.21 o 
   6   2   8     1188.61     1265.19     69.75 o 
   7   2   8     2878.20     2791.59     88.49 o 
   8   2   8      700.65      710.22     31.98 o 
   9   2   8       32.47       81.25     30.98 o 
 -11   3   8      214.07      322.44     38.02 o 
 -10   3   8       32.93       75.82     24.18 o 
  -9   3   8      506.91      568.18     71.40 o 
  -8   3   8     1722.69     1725.10     97.83 o 
  -7   3   8      101.16      120.92     19.82 o 
  -6   3   8     6546.09     6813.01    484.15 o 
  -5   3   8     5008.47     5188.94    350.38 o 
  -4   3   8     4543.88     4989.29    252.25 o 
  -3   3   8      251.44      230.46     18.58 o 
  -2   3   8      980.24     1103.50     67.07 o 
  -1   3   8    14317.23    13627.79    611.67 o 
   0   3   8     8195.95     7912.36    511.10 o 
   1   3   8      182.89      228.26     17.95 o 
   2   3   8      115.11      165.00     19.57 o 
   3   3   8      822.41      854.10     49.75 o 
   4   3   8        5.96       45.08     18.68 o 
   5   3   8     8048.99     7976.85    280.56 o 
   6   3   8      331.95      355.44     17.86 o 
   7   3   8       73.52       62.40     22.94 o 
   8   3   8      155.17      149.62     21.05 o 
   9   3   8       18.63      178.12     81.20 o 
 -11   4   8       62.51      111.03     27.26 o 
 -10   4   8        0.03       72.94     46.46 o 
  -9   4   8       12.93       37.69     21.11 o 
  -8   4   8      202.11      239.73     29.54 o 
  -7   4   8       79.04      115.11     17.99 o 
  -6   4   8     3388.93     3643.43    233.91 o 
  -5   4   8       19.75       58.79     17.74 o 
  -4   4   8      836.34     1055.92     35.07 o 
  -3   4   8     3064.96     3608.06    231.63 o 
  -2   4   8       79.82       94.01     18.55 o 
  -1   4   8      463.05      523.69     50.78 o 
   0   4   8     1468.69     1300.27     94.25 o 
   1   4   8      528.40      449.20     29.04 o 
   2   4   8     1576.90     1586.10    115.11 o 
   3   4   8     1911.12     1889.97     79.34 o 
   4   4   8        5.43      -24.69     26.85 o 
   5   4   8      581.47      584.02     38.20 o 
   6   4   8      322.92      327.34     24.48 o 
   7   4   8      292.20      310.53     21.45 o 
   8   4   8       10.80       -4.89     20.65 o 
   9   4   8       51.46       63.54     24.20 o 
 -11   5   8      260.81      181.95     26.41 o 
 -10   5   8      146.69      209.55     44.38 o 
  -9   5   8      639.98      653.36     51.89 o 
  -8   5   8     2071.74     2026.67    132.90 o 
  -7   5   8        2.75        2.37     20.22 o 
  -6   5   8     2526.95     2777.14    172.79 o 
  -5   5   8     3053.38     3437.73    167.13 o 
  -4   5   8    12003.63    12671.80    739.23 o 
  -3   5   8      522.22      599.14     30.09 o 
  -2   5   8     1118.25     1153.02     43.20 o 
  -1   5   8    17059.18    13390.40   1453.46 o 
   0   5   8     8377.16     7120.56    873.70 o 
   1   5   8      831.55      696.10     77.29 o 
   2   5   8       58.20       53.99     16.94 o 
   3   5   8      409.98      387.39     21.39 o 
   4   5   8       83.17      104.79     23.30 o 
   5   5   8    15706.64    15187.69    921.26 o 
   6   5   8        6.19      139.44     51.27 o 
   7   5   8       52.63       47.59     29.53 o 
   8   5   8      228.05      229.71     19.78 o 
   9   5   8        1.04       14.92     26.61 o 
 -11   6   8        4.87       38.21     25.61 o 
 -10   6   8       77.19       75.52     26.02 o 
  -9   6   8      177.72      140.32     28.86 o 
  -8   6   8       21.89       53.60     17.27 o 
  -7   6   8      620.20      645.46     40.23 o 
  -6   6   8      178.20      207.96     17.76 o 
  -5   6   8     1412.78     1444.79     73.18 o 
  -4   6   8      655.62      714.20     23.49 o 
  -3   6   8     2702.45     2704.13     90.15 o 
  -2   6   8     1672.48     1413.27     49.22 o 
  -1   6   8     2757.72     2032.76    232.10 o 
   0   6   8        2.35       39.27     16.62 o 
   1   6   8     2770.79     2792.78    355.16 o 
   2   6   8     1794.11     1458.59    171.00 o 
   3   6   8     4909.65     4382.24    248.70 o 
   4   6   8      182.31      155.72     19.36 o 
   5   6   8      634.37      627.62     44.13 o 
   6   6   8      972.29      835.14     68.04 o 
   7   6   8      361.50      334.76     37.42 o 
   8   6   8        4.29      -21.85     22.35 o 
   9   6   8        7.15       33.85     22.98 o 
 -10   7   8      157.96      166.89     51.96 o 
  -9   7   8     1938.48     1871.51    112.52 o 
  -8   7   8      166.22      229.12     22.50 o 
  -7   7   8      737.80      728.16     73.03 o 
  -6   7   8     2081.52     2198.86     96.98 o 
  -5   7   8      125.61      140.53     21.41 o 
  -4   7   8      213.55      225.41     24.91 o 
  -3   7   8     6719.09     6147.89    262.44 o 
  -2   7   8     1315.86     1189.20     65.32 o 
  -1   7   8      289.42      269.41     25.89 o 
   0   7   8    36072.69    31954.60   2417.79 o 
   1   7   8     5260.16     4754.41    434.96 o 
   2   7   8       41.19       54.91     16.14 o 
   3   7   8      679.30      692.23     84.52 o 
   4   7   8     4901.10     4502.91    208.59 o 
   5   7   8     2259.15     1997.90    123.60 o 
   6   7   8      290.27      274.88     58.69 o 
   7   7   8      345.63      333.46     37.87 o 
   8   7   8       36.84       -8.57     39.97 o 
 -10   8   8        9.73       42.24     25.62 o 
  -9   8   8      746.48      574.05     33.77 o 
  -8   8   8      757.66      858.66     72.31 o 
  -7   8   8      416.73      535.10     54.73 o 
  -6   8   8        3.15       38.70     36.95 o 
  -5   8   8      242.47      209.75     19.24 o 
  -4   8   8     6885.56     5985.30    187.86 o 
  -3   8   8      178.99      138.76     21.70 o 
  -2   8   8    10961.84     9580.04   1042.04 o 
  -1   8   8     5348.13     4989.75    501.38 o 
   0   8   8       41.61       49.32     20.15 o 
   1   8   8      937.45      917.23     69.40 o 
   2   8   8    11083.66    10246.66   1164.30 o 
   3   8   8        3.87       21.44     20.19 o 
   4   8   8       73.62      100.90     19.29 o 
   5   8   8      467.80      388.73     35.06 o 
   6   8   8      271.87      255.10     38.30 o 
   7   8   8        0.76      -27.27     38.04 o 
   8   8   8      398.62      210.81     34.49 o 
 -10   9   8       84.55       90.48     27.26 o 
  -9   9   8      248.86      278.63     43.35 o 
  -8   9   8      402.85      391.62     33.65 o 
  -7   9   8        1.21       10.35     22.57 o 
  -6   9   8       78.03      132.22     20.72 o 
  -5   9   8      366.05      396.60     20.17 o 
  -4   9   8     2433.00     2231.88     41.73 o 
  -3   9   8       12.54        2.39     32.24 o 
  -2   9   8      974.07      982.44    121.26 o 
  -1   9   8     5623.67     5063.56    498.73 o 
   0   9   8       28.44       24.04     19.34 o 
   1   9   8      248.65      275.59     19.57 o 
   2   9   8      227.69      220.13     25.38 o 
   3   9   8     1109.40      922.04    100.72 o 
   4   9   8      597.74      580.85     50.31 o 
   5   9   8     1809.27     1611.65     74.80 o 
   6   9   8      157.89      187.73     32.96 o 
   7   9   8       46.39       62.83     31.24 o 
   8   9   8      397.04      270.95     42.19 o 
 -10  10   8       29.56       39.63     23.78 o 
  -9  10   8      258.44      236.35     21.20 o 
  -8  10   8      293.96      317.93     56.80 o 
  -7  10   8       16.57       58.31     36.90 o 
  -6  10   8     2948.82     2924.63    114.06 o 
  -5  10   8       61.82      107.47     23.32 o 
  -4  10   8     1473.18     1339.66     43.12 o 
  -3  10   8     4243.83     3946.81    492.50 o 
  -2  10   8       67.98       73.41     22.21 o 
  -1  10   8     3021.87     2768.20    246.03 o 
   0  10   8      568.20      537.74     28.23 o 
   1  10   8     2849.52     2719.34    164.23 o 
   2  10   8     1612.43     1594.39    146.54 o 
   3  10   8     2361.13     2453.86    303.46 o 
   4  10   8       41.83       64.54     22.13 o 
   5  10   8      154.70      136.81     19.54 o 
   6  10   8      391.79      368.76     37.41 o 
   7  10   8      550.31      517.68     33.59 o 
   8  10   8      605.21      422.90     36.51 o 
  -9  11   8       62.18      122.75     70.17 o 
  -8  11   8        6.78       35.06     28.62 o 
  -7  11   8        1.86      -25.98     25.98 o 
  -6  11   8      252.63      206.28     24.96 o 
  -5  11   8      437.70      414.94     25.43 o 
  -4  11   8      308.96      232.37     22.44 o 
  -3  11   8        0.65        9.04     21.95 o 
  -2  11   8     1322.39     1197.20    178.29 o 
  -1  11   8      174.98      208.16     30.41 o 
   0  11   8      554.58      580.83     27.10 o 
   1  11   8        7.95       25.69     22.85 o 
   2  11   8      303.42      256.84     19.30 o 
   3  11   8      118.99      140.44     21.94 o 
   4  11   8        0.55       34.65     21.66 o 
   5  11   8       10.47       16.20     20.71 o 
   6  11   8       74.64      105.17     31.25 o 
   7  11   8       44.13       14.32     47.39 o 
  -9  12   8       57.24       68.91     42.20 o 
  -8  12   8       20.56      139.16     44.81 o 
  -7  12   8       54.80       96.60     24.67 o 
  -6  12   8     2405.51     2232.50     34.57 o 
  -5  12   8        0.40       27.28     24.14 o 
  -4  12   8      825.34      646.67     24.86 o 
  -3  12   8     3169.34     2867.59    377.18 o 
  -2  12   8       45.83       72.44     38.68 o 
  -1  12   8       31.66       45.94     19.08 o 
   0  12   8       20.52       39.21     22.79 o 
   1  12   8      277.24      339.02     23.84 o 
   2  12   8      607.86      658.28     53.34 o 
   3  12   8     3045.94     2872.76    273.26 o 
   4  12   8      376.31      368.18     33.70 o 
   5  12   8       91.95      110.89     21.36 o 
   6  12   8      286.04      321.89     66.63 o 
   7  12   8      647.89      485.58     42.71 o 
  -8  13   8       75.60       70.10     27.44 o 
  -7  13   8       27.24       83.53     41.82 o 
  -6  13   8      866.51      748.38     50.15 o 
  -5  13   8      828.79      735.36     29.85 o 
  -4  13   8      434.48      457.47     51.91 o 
  -3  13   8      108.54       82.84     44.74 o 
  -2  13   8        2.85       53.78     19.30 o 
  -1  13   8     1254.19     1288.04     74.56 o 
   0  13   8      127.27      167.33     19.37 o 
   1  13   8      580.21      596.65     44.36 o 
   2  13   8      380.65      374.44     29.29 o 
   3  13   8       95.80      116.51     22.63 o 
   4  13   8      333.03      325.21     41.24 o 
   5  13   8      993.48      987.02    131.58 o 
   6  13   8       61.23       91.37     22.28 o 
  -8  14   8        0.55       23.98     27.87 o 
  -7  14   8      339.66      321.66     28.09 o 
  -6  14   8       17.94       21.45     22.77 o 
  -5  14   8      262.89      219.36     25.65 o 
  -4  14   8      157.08      221.03     23.14 o 
  -3  14   8        2.73       44.16     21.76 o 
  -2  14   8      753.54      730.76     65.54 o 
  -1  14   8     1419.71     1518.82     95.26 o 
   0  14   8       14.64       18.09     19.84 o 
   1  14   8        8.44       46.47     18.65 o 
   2  14   8     2951.84     3125.16    142.00 o 
   3  14   8       17.17       38.46     19.36 o 
   4  14   8        0.32       30.61     21.97 o 
   5  14   8      231.68      252.93     37.39 o 
   6  14   8       65.77       71.98     24.06 o 
  -7  15   8       10.74        9.95     29.56 o 
  -6  15   8      878.19      729.11     35.88 o 
  -5  15   8        0.48       21.63     33.10 o 
  -4  15   8        9.43       25.42     26.95 o 
  -3  15   8      577.79      638.89     74.09 o 
  -2  15   8        0.94       25.71     40.85 o 
  -1  15   8       37.27       98.62     22.21 o 
   0  15   8     3477.77     3735.43    138.06 o 
   1  15   8      649.07      741.87     22.08 o 
   2  15   8      142.51      160.10     21.90 o 
   3  15   8      288.67      303.02     20.64 o 
   4  15   8      548.67      583.21     65.73 o 
   5  15   8       82.72      106.62     28.01 o 
  -7  16   8       26.17       45.99     27.68 o 
  -6  16   8      106.95      154.43     66.96 o 
  -5  16   8        6.82       51.68     27.58 o 
  -4  16   8        0.73       61.27     21.78 o 
  -3  16   8       43.97       45.11     23.44 o 
  -2  16   8      413.17      488.64     56.10 o 
  -1  16   8       46.30      121.16     28.24 o 
   0  16   8        0.51       68.30     24.72 o 
   1  16   8      380.99      438.58     34.32 o 
   2  16   8      219.92      227.37     21.11 o 
   3  16   8        1.51       49.45     24.63 o 
   4  16   8        4.22      -14.43     24.82 o 
   5  16   8       83.36       98.14     25.05 o 
  -6  17   8      191.21      201.77     55.57 o 
  -5  17   8      143.50      101.68     25.60 o 
  -4  17   8      439.57      519.71     39.50 o 
  -3  17   8      145.81      162.70     22.46 o 
  -2  17   8      125.86      167.99     29.08 o 
  -1  17   8      481.83      570.46     38.34 o 
   0  17   8      240.79      298.47     20.90 o 
   1  17   8        4.21       79.01     22.55 o 
   2  17   8       82.57       74.95     32.51 o 
   3  17   8       11.09      -15.16     25.39 o 
   4  17   8       42.77      109.63     22.35 o 
  -5  18   8       29.47       24.41     30.51 o 
  -4  18   8        4.42       78.46     43.81 o 
  -3  18   8      239.81      300.86     28.75 o 
  -2  18   8       64.61       18.11     42.97 o 
  -1  18   8      107.38      169.42     22.91 o 
   0  18   8      164.13      242.54     21.55 o 
   1  18   8       25.63       61.09     25.66 o 
   2  18   8        7.73       -2.59     23.71 o 
   3  18   8        0.66       40.85     31.71 o 
  -3  19   8       16.06       55.75     22.34 o 
  -2  19   8        0.88       38.89     35.11 o 
  -1  19   8       55.15       52.64     37.21 o 
   0  19   8       13.38       45.34     26.47 o 
   1  19   8       21.00       24.21     22.40 o 
 -11   1   9      129.29      182.24     63.59 o 
 -10   1   9      544.69      478.08     75.15 o 
  -9   1   9       30.78       32.79     26.37 o 
  -8   1   9     2773.79     2644.19    143.73 o 
  -7   1   9     4624.42     4588.54    286.87 o 
  -6   1   9        1.62       34.03     23.75 o 
  -5   1   9       14.68       14.89     21.80 o 
  -4   1   9     2572.19     2747.82    157.36 o 
  -3   1   9       45.63       57.82     14.96 o 
  -2   1   9    42241.00    39098.87    784.62 o 
  -1   1   9     1655.43     1546.24    126.98 o 
   0   1   9      139.93      207.56     18.95 o 
   1   1   9     7153.06     7342.51    521.50 o 
   2   1   9     1210.94     1197.01    122.70 o 
   3   1   9    15459.89    16098.54    747.36 o 
   4   1   9     1133.67     1204.27     65.78 o 
   5   1   9     2416.82     2508.55    147.11 o 
   6   1   9      467.49      534.31     39.79 o 
   7   1   9     2185.83     2097.77     99.65 o 
   8   1   9       61.44       93.32     22.79 o 
   9   1   9      618.04      475.87     44.76 o 
 -11   2   9       33.25       60.24     28.34 o 
 -10   2   9      241.27      254.91     26.29 o 
  -9   2   9        0.16      -18.48     25.15 o 
  -8   2   9       36.87      119.21     51.56 o 
  -7   2   9      182.01      245.25     28.40 o 
  -6   2   9     1101.37     1110.66     48.96 o 
  -5   2   9       65.59      112.36     17.47 o 
  -4   2   9    10618.67    11629.13    701.93 o 
  -3   2   9      131.16      153.59     18.59 o 
  -2   2   9      515.44      437.71     24.69 o 
  -1   2   9     8076.91     7908.23    624.82 o 
   0   2   9    10540.94    10332.79    474.66 o 
   1   2   9     9004.15     8890.53    461.89 o 
   2   2   9      521.97      540.31     43.59 o 
   3   2   9     2249.42     2267.02     92.89 o 
   4   2   9      167.00      243.90     21.85 o 
   5   2   9      226.71      253.50     28.57 o 
   6   2   9        9.30       26.36     21.98 o 
   7   2   9      876.93      827.15     36.78 o 
   8   2   9       97.12       88.17     20.71 o 
   9   2   9      283.59      259.04     28.74 o 
 -11   3   9       30.07       49.03     24.38 o 
 -10   3   9      363.33      323.27     28.35 o 
  -9   3   9      173.62      212.37     34.97 o 
  -8   3   9       41.43       41.60     33.50 o 
  -7   3   9     4219.88     4478.00    211.31 o 
  -6   3   9      325.36      322.95     33.94 o 
  -5   3   9     1347.54     1445.65     66.36 o 
  -4   3   9     1720.62     1873.75    107.28 o 
  -3   3   9     8465.66     8942.51    492.70 o 
  -2   3   9     8635.89     8798.54    450.47 o 
  -1   3   9      113.26      158.80     30.09 o 
   0   3   9     7557.32     7709.28    515.39 o 
   1   3   9     3462.81     3621.09     93.92 o 
   2   3   9     5022.37     5194.04    262.20 o 
   3   3   9     7654.22     7963.01    287.13 o 
   4   3   9     4725.28     4842.21    217.09 o 
   5   3   9     1377.47     1356.55     71.35 o 
   6   3   9     1809.90     1716.89    110.49 o 
   7   3   9      886.81      930.35     30.18 o 
   8   3   9      304.80      323.76     30.95 o 
   9   3   9        9.13       20.62     24.87 o 
 -11   4   9      271.40      155.43     30.05 o 
 -10   4   9      259.26      251.18     50.55 o 
  -9   4   9      780.63      720.03     55.30 o 
  -8   4   9      761.75      767.60     64.03 o 
  -7   4   9       30.63       41.96     21.40 o 
  -6   4   9       15.13       39.92     17.50 o 
  -5   4   9    14863.66    15604.46    843.84 o 
  -4   4   9     5486.96     5751.51    322.37 o 
  -3   4   9     1338.44     1378.75     59.98 o 
  -2   4   9     8134.12     7904.47    420.37 o 
  -1   4   9     2960.15     2819.86    203.78 o 
   0   4   9     2787.90     2646.63    143.73 o 
   1   4   9     8870.41     8642.74    270.70 o 
   2   4   9    10358.80     9955.23    722.10 o 
   3   4   9     2837.10     2825.09    184.05 o 
   4   4   9    10093.80     9764.12    706.54 o 
   5   4   9       26.27       31.97     21.68 o 
   6   4   9     3133.45     2843.06     71.71 o 
   7   4   9        0.47       68.05     21.44 o 
   8   4   9      141.30      148.15     25.11 o 
 -11   5   9      123.59       86.91     29.99 o 
 -10   5   9       34.34       80.75     21.90 o 
  -9   5   9       24.91       35.77     23.48 o 
  -8   5   9       17.43      100.12     21.18 o 
  -7   5   9      282.70      239.92     31.93 o 
  -6   5   9      406.02      497.00     51.80 o 
  -5   5   9        9.31       17.09     18.03 o 
  -4   5   9     2903.47     2934.85    113.45 o 
  -3   5   9     2780.98     2982.49    147.90 o 
  -2   5   9     3693.55     3689.56    235.81 o 
  -1   5   9      856.61      800.42     58.82 o 
   0   5   9     3693.19     3276.79    212.49 o 
   1   5   9     3959.51     3535.22    300.17 o 
   2   5   9      353.55      405.58     36.13 o 
   3   5   9     1832.62     1706.48    140.92 o 
   4   5   9     1406.03     1343.01    124.69 o 
   5   5   9      404.82      396.59     31.26 o 
   6   5   9       40.24       87.02     25.17 o 
   7   5   9       92.60       74.00     23.58 o 
   8   5   9       59.43       83.16     25.40 o 
 -10   6   9      811.53      648.09     63.54 o 
  -9   6   9       44.22      166.81     55.40 o 
  -8   6   9     1057.52     1215.71     94.77 o 
  -7   6   9        3.84       29.21     19.51 o 
  -6   6   9     4187.99     4395.27    244.78 o 
  -5   6   9     4841.93     5024.24    238.15 o 
  -4   6   9     7565.80     8111.07    440.58 o 
  -3   6   9        5.72       -1.38     16.10 o 
  -2   6   9      283.58      198.28     18.86 o 
  -1   6   9     4026.86     3529.49    282.47 o 
   0   6   9     8583.49     8208.32   1216.82 o 
   1   6   9    13197.95    11476.76   1260.11 o 
   2   6   9       28.19       52.86     20.77 o 
   3   6   9     2542.05     2230.35    200.24 o 
   4   6   9     3266.29     2943.86    215.66 o 
   5   6   9      295.09      231.14     69.23 o 
   6   6   9      335.71      211.26     98.12 o 
   7   6   9     1745.46     1618.88     35.93 o 
   8   6   9        3.42      113.71     29.70 o 
 -10   7   9        0.06      -18.84     21.47 o 
  -9   7   9       64.15      113.12     23.97 o 
  -8   7   9      387.94      398.96     31.08 o 
  -7   7   9      947.35      800.04     60.65 o 
  -6   7   9        8.35       40.56     17.60 o 
  -5   7   9      585.75      543.15     24.37 o 
  -4   7   9     1105.16     1037.46     19.71 o 
  -3   7   9       27.77       81.36     20.52 o 
  -2   7   9     1765.31     1494.48    118.67 o 
  -1   7   9     1152.54     1060.13     80.62 o 
   0   7   9       10.98       38.17     20.74 o 
   1   7   9      545.71      522.83     56.53 o 
   2   7   9      518.06      391.11     61.68 o 
   3   7   9     1826.86     1657.18    212.52 o 
   4   7   9        0.59        5.65     25.44 o 
   5   7   9      168.41      247.96     70.07 o 
   6   7   9       36.40       79.03     36.09 o 
   7   7   9       59.04       70.55     38.50 o 
   8   7   9       15.43       51.09     30.35 o 
 -10   8   9      232.45      220.59     22.26 o 
  -9   8   9        0.03       21.85     36.04 o 
  -8   8   9      741.83      853.68     43.17 o 
  -7   8   9        7.85        8.15     17.30 o 
  -6   8   9      700.04      732.75     36.42 o 
  -5   8   9     1423.73     1521.88     47.26 o 
  -4   8   9      976.63      955.02     38.23 o 
  -3   8   9      862.35      739.06     26.76 o 
  -2   8   9       38.90       66.99     17.90 o 
  -1   8   9      904.09      891.73     89.26 o 
   0   8   9     6176.74     5952.78    479.92 o 
   1   8   9     2267.73     2246.74    206.74 o 
   2   8   9      158.49      159.26     23.37 o 
   3   8   9      862.53      674.42     86.42 o 
   4   8   9      370.31      358.23     55.31 o 
   5   8   9       34.68       63.78     45.05 o 
   6   8   9      191.03      154.10     36.38 o 
   7   8   9      398.20      329.07     40.60 o 
   8   8   9       77.43       75.98     30.20 o 
 -10   9   9       25.13       47.69     30.15 o 
  -9   9   9       10.88       40.75     20.97 o 
  -8   9   9     1128.08     1081.91    101.88 o 
  -7   9   9      901.78      819.18     50.33 o 
  -6   9   9      153.65       99.65     19.36 o 
  -5   9   9       13.08       31.07     19.14 o 
  -4   9   9       52.04       42.89     39.17 o 
  -3   9   9       81.24       89.93     20.47 o 
  -2   9   9    16006.69    12950.61   1290.94 o 
  -1   9   9      857.49      973.73     62.71 o 
   0   9   9       70.33       77.79     21.55 o 
   1   9   9     2486.26     2440.76    172.07 o 
   2   9   9      112.20       80.50     18.84 o 
   3   9   9     2411.13     2305.41    267.70 o 
   4   9   9      147.61      161.10     25.95 o 
   5   9   9     1051.51      898.81     73.97 o 
   6   9   9        9.18       72.17     36.89 o 
   7   9   9      435.88      398.02     48.05 o 
  -9  10   9        9.85       24.43     25.65 o 
  -8  10   9      357.29      324.36     22.07 o 
  -7  10   9      422.25      457.31     20.28 o 
  -6  10   9      113.56       73.82     17.43 o 
  -5  10   9     2697.83     2456.82     59.41 o 
  -4  10   9      182.34      122.60     21.25 o 
  -3  10   9       75.97       56.23     20.39 o 
  -2  10   9     1822.00     1659.36    183.75 o 
  -1  10   9     1914.95     1871.65    152.74 o 
   0  10   9       11.56        2.68     18.47 o 
   1  10   9      331.73      336.54     17.89 o 
   2  10   9     1023.45      996.24     85.44 o 
   3  10   9     1133.04     1204.09    146.40 o 
   4  10   9      972.37      920.58    124.76 o 
   5  10   9       35.44       52.57     31.33 o 
   6  10   9      177.89      260.57     38.50 o 
   7  10   9      108.14       70.82     35.65 o 
  -9  11   9       50.21       73.02     21.13 o 
  -8  11   9      348.57      367.01     30.94 o 
  -7  11   9     2163.27     1921.95     96.86 o 
  -6  11   9       23.30       25.75     24.71 o 
  -5  11   9      260.39      329.24     22.88 o 
  -4  11   9      745.93      583.68     22.04 o 
  -3  11   9     2842.93     2557.19    176.22 o 
  -2  11   9     4215.72     4017.05    443.46 o 
  -1  11   9       29.89       74.00     26.33 o 
   0  11   9     2145.62     2154.58    109.35 o 
   1  11   9      768.01      837.57     57.41 o 
   2  11   9     1812.34     1708.41     93.30 o 
   3  11   9     1201.39     1271.92    128.15 o 
   4  11   9     2440.21     2402.78    254.84 o 
   5  11   9      252.51      219.17     25.97 o 
   6  11   9      714.73      586.29     40.72 o 
   7  11   9      398.13      385.72     59.57 o 
  -9  12   9      307.70      252.28     36.32 o 
  -8  12   9       10.44       40.30     30.72 o 
  -7  12   9       79.61       85.80     29.32 o 
  -6  12   9      287.64      325.68     23.07 o 
  -5  12   9      433.62      372.26     28.34 o 
  -4  12   9      294.52      216.48     20.15 o 
  -3  12   9       30.59       66.81     16.80 o 
  -2  12   9     2372.00     2301.85    220.69 o 
  -1  12   9       95.18      127.57     20.99 o 
   0  12   9      528.65      540.99     20.13 o 
   1  12   9       26.63       21.30     19.32 o 
   2  12   9     1126.65     1163.27     83.14 o 
   3  12   9      758.94      776.61     69.90 o 
   4  12   9      332.70      402.20     60.32 o 
   5  12   9        1.94       20.39     21.82 o 
   6  12   9      535.70      343.53     53.22 o 
  -8  13   9      380.00      436.62     37.81 o 
  -7  13   9       93.24       95.04     23.18 o 
  -6  13   9       52.62      109.76     23.43 o 
  -5  13   9       33.65      115.49     41.57 o 
  -4  13   9      358.36      323.97     25.28 o 
  -3  13   9        7.21       -3.51     19.70 o 
  -2  13   9     1892.65     1920.63    153.66 o 
  -1  13   9      239.34      247.49     24.22 o 
   0  13   9      593.75      613.41     22.35 o 
   1  13   9      891.30      943.94     52.06 o 
   2  13   9       83.20       63.77     21.29 o 
   3  13   9     1108.83     1072.22     70.15 o 
   4  13   9       13.06       30.05     39.37 o 
   5  13   9      180.07      232.85     29.55 o 
   6  13   9       49.91       74.83     30.42 o 
  -8  14   9       76.62       76.52     25.44 o 
  -7  14   9       58.83       76.84     25.58 o 
  -6  14   9        5.48        6.35     26.79 o 
  -5  14   9      271.00      167.42     60.89 o 
  -4  14   9      746.48      633.63     42.60 o 
  -3  14   9       11.37       33.11     19.87 o 
  -2  14   9        1.55       14.68     18.14 o 
  -1  14   9      105.47      157.90     18.84 o 
   0  14   9      129.40      164.28     19.00 o 
   1  14   9     2212.04     2421.08    103.85 o 
   2  14   9       16.74       -2.17     23.21 o 
   3  14   9       73.62       90.85     21.59 o 
   4  14   9      495.57      535.80     64.87 o 
   5  14   9      329.29      348.46     52.35 o 
  -7  15   9        0.59       54.91     29.34 o 
  -6  15   9       56.46       65.23     27.82 o 
  -5  15   9      127.67      152.39     83.39 o 
  -4  15   9       32.67       30.09     30.37 o 
  -3  15   9       39.41        5.98     32.66 o 
  -2  15   9      529.35      539.28     37.10 o 
  -1  15   9       17.04       21.61     20.68 o 
   0  15   9       13.25       39.31     21.16 o 
   1  15   9      158.09      140.55     19.94 o 
   2  15   9      134.90      180.21     20.18 o 
   3  15   9        7.10       23.90     25.00 o 
   4  15   9       95.32       88.36     21.69 o 
   5  15   9       47.55       68.16     24.35 o 
  -6  16   9       54.84      125.36     28.98 o 
  -5  16   9      130.11      104.20     25.02 o 
  -4  16   9      994.61      852.38     41.70 o 
  -3  16   9       16.12        8.78     41.47 o 
  -2  16   9        7.80       49.02     17.57 o 
  -1  16   9      412.32      380.34     24.20 o 
   0  16   9      564.37      685.96     25.18 o 
   1  16   9      236.43      300.21     21.11 o 
   2  16   9       43.08       37.43     22.25 o 
   3  16   9      148.55      186.28     23.46 o 
   4  16   9        3.35        7.59     20.71 o 
  -5  17   9       38.05       69.19     28.99 o 
  -4  17   9       12.65       22.75     35.25 o 
  -3  17   9      414.06      427.74     40.91 o 
  -2  17   9      201.83      302.50     40.10 o 
  -1  17   9        3.48       41.80     20.80 o 
   0  17   9       84.76      140.45     28.32 o 
   1  17   9      265.96      330.68     31.95 o 
   2  17   9       45.05       40.23     29.64 o 
   3  17   9        1.36       36.28     22.38 o 
  -4  18   9       66.32      110.51     29.47 o 
  -3  18   9       74.01      174.59     25.97 o 
  -2  18   9       44.55       48.85     26.93 o 
  -1  18   9      118.81      147.62     29.33 o 
   0  18   9        1.08       25.89     20.21 o 
   1  18   9       69.91       77.87     25.82 o 
   2  18   9       84.91      122.85     29.60 o 
  -2  19   9       73.27      132.86     26.93 o 
  -1  19   9        1.17        7.31     33.25 o 
 -11   0  10      373.10      242.25     60.28 o 
 -10   0  10        3.09      -40.42     40.42 o 
  -9   0  10      598.95      650.94     51.80 o 
  -8   0  10       20.83       20.50     29.34 o 
  -7   0  10     1156.69     1366.11    189.56 o 
  -6   0  10     5079.79     4996.43    523.15 o 
  -5   0  10     7385.37     7150.34    596.93 o 
  -4   0  10      155.72      144.30     22.22 o 
  -3   0  10    13396.58    13250.21    544.25 o 
  -2   0  10       19.70       41.47     22.55 o 
  -1   0  10    36112.95    32737.85   6691.14 o 
   0   0  10       12.53       44.44     27.47 o 
   1   0  10        7.18       -0.55     36.18 o 
   2   0  10    25717.57    25584.16   4349.68 o 
   3   0  10      579.65      493.19     81.76 o 
   4   0  10     1371.62     1497.47    199.92 o 
   5   0  10     2884.26     2739.77    752.08 o 
   6   0  10        0.72       66.10     35.26 o 
   7   0  10      559.88      537.20     43.83 o 
   8   0  10     1996.46     1638.57    111.33 o 
 -11   1  10       10.09       -7.12     79.86 o 
 -10   1  10      240.42      231.51     51.76 o 
  -9   1  10      418.30      365.72     50.07 o 
  -8   1  10       16.04       68.15     29.89 o 
  -7   1  10     1238.59     1237.71     71.66 o 
  -6   1  10      384.80      356.52     33.61 o 
  -5   1  10      593.70      622.87     63.18 o 
  -4   1  10       23.27       48.39     28.81 o 
  -3   1  10     5235.40     4905.82    155.44 o 
  -2   1  10     2119.89     2135.19     88.46 o 
  -1   1  10     1721.21     1921.62    157.41 o 
   0   1  10     4034.24     4072.63    120.48 o 
   1   1  10     7220.67     7586.01    430.17 o 
   2   1  10      833.30      866.66    103.57 o 
   3   1  10     2939.04     2870.29    192.87 o 
   4   1  10     1108.60     1242.19     43.78 o 
   5   1  10       64.53       83.93     20.48 o 
   6   1  10     1226.20     1215.90     96.22 o 
   7   1  10      374.50      358.92     33.63 o 
   8   1  10        1.85       18.35     23.31 o 
 -11   2  10      190.64       80.15     39.00 o 
 -10   2  10        6.86       34.71     32.91 o 
  -9   2  10       29.15       57.49     21.21 o 
  -8   2  10        7.68       43.89     24.58 o 
  -7   2  10     1827.71     1864.90    128.27 o 
  -6   2  10     6583.70     7430.48    377.29 o 
  -5   2  10        4.90        6.54     21.10 o 
  -4   2  10     3020.14     3362.72    212.43 o 
  -3   2  10     4969.92     5126.06    207.66 o 
  -2   2  10     2842.65     2669.90    137.80 o 
  -1   2  10     1024.05      916.06     53.93 o 
   0   2  10    15844.65    15754.88    483.40 o 
   1   2  10      165.02      247.79     19.94 o 
   2   2  10     9728.66     9147.17    962.72 o 
   3   2  10     7706.48     7805.73    510.36 o 
   4   2  10     1175.09     1181.78     38.42 o 
   5   2  10      340.12      396.28     22.47 o 
   6   2  10      349.42      391.06     50.13 o 
   7   2  10     1990.21     1841.54     93.19 o 
   8   2  10      167.14      148.46     21.95 o 
 -11   3  10       11.90       40.23     30.92 o 
 -10   3  10       44.96       73.33     29.74 o 
  -9   3  10     1341.12     1235.62     90.78 o 
  -8   3  10       17.82       14.31     22.81 o 
  -7   3  10        1.77       11.81     18.23 o 
  -6   3  10      242.23      239.99     18.93 o 
  -5   3  10      636.47      620.70     31.32 o 
  -4   3  10     7912.19     8486.93    431.35 o 
  -3   3  10      731.72      749.86     31.46 o 
  -2   3  10     3738.53     3610.59    181.72 o 
  -1   3  10     3746.67     3478.68    255.32 o 
   0   3  10     7052.24     6986.05    282.18 o 
   1   3  10       65.48       88.86     15.53 o 
   2   3  10     2841.67     2827.33    423.11 o 
   3   3  10      804.38      883.04     22.98 o 
   4   3  10      131.30      164.52     24.78 o 
   5   3  10     3419.56     3304.38    161.52 o 
   6   3  10      116.67      146.11     19.83 o 
   7   3  10      356.05      371.65     26.90 o 
   8   3  10       41.76       58.09     25.72 o 
 -11   4  10       23.31      -25.12     27.16 o 
 -10   4  10        9.34      -13.19     33.98 o 
  -9   4  10       45.48       49.65     23.37 o 
  -8   4  10      307.98      314.35     30.55 o 
  -7   4  10      929.55      932.58     45.47 o 
  -6   4  10      238.90      310.09     16.37 o 
  -5   4  10       32.74       78.37     18.08 o 
  -4   4  10       91.53      136.12     16.77 o 
  -3   4  10      454.02      608.96     35.65 o 
  -2   4  10      392.20      323.74     27.07 o 
  -1   4  10      539.23      537.34     38.89 o 
   0   4  10     3247.06     3030.16    157.63 o 
   1   4  10        8.81       18.12     35.86 o 
   2   4  10     2280.61     2241.78     63.15 o 
   3   4  10      672.31      581.38     29.89 o 
   4   4  10      663.64      615.95     29.28 o 
   5   4  10      537.74      546.23     23.15 o 
   6   4  10        0.40       33.91     24.53 o 
   7   4  10      240.55      238.30     23.57 o 
   8   4  10       54.77       78.34     25.92 o 
 -10   5  10       20.60       58.46     30.00 o 
  -9   5  10     2425.06     2041.76    170.47 o 
  -8   5  10      773.16      718.23     66.58 o 
  -7   5  10       92.02       69.05     17.26 o 
  -6   5  10     2517.93     2524.43    215.60 o 
  -5   5  10     1136.76     1212.36     65.05 o 
  -4   5  10    12271.01    12814.52    722.43 o 
  -3   5  10      760.15      793.83     52.60 o 
  -2   5  10     5199.45     4893.38    370.95 o 
  -1   5  10      538.35      559.46     20.98 o 
   0   5  10     7160.04     7085.24    442.28 o 
   1   5  10      176.69      204.96     43.67 o 
   2   5  10     7363.59     6630.98    412.76 o 
   3   5  10       11.35      -10.58     18.37 o 
   4   5  10     1068.98      968.43     71.41 o 
   5   5  10     5084.27     4624.47    261.42 o 
   6   5  10       92.14      107.84     23.12 o 
   7   5  10        1.68       30.72     22.25 o 
   8   5  10       19.70       37.47     29.17 o 
 -10   6  10       36.00       87.60     43.79 o 
  -9   6  10        1.31        7.93     20.22 o 
  -8   6  10      626.70      638.96     52.96 o 
  -7   6  10       11.25       76.29     18.06 o 
  -6   6  10     1823.79     1814.12    104.72 o 
  -5   6  10      745.37      882.11     55.12 o 
  -4   6  10     1951.75     1965.52    121.04 o 
  -3   6  10       10.30       33.49     17.37 o 
  -2   6  10      111.85       99.03     16.40 o 
  -1   6  10     2015.04     1899.37    145.62 o 
   0   6  10     3678.92     3389.79    141.96 o 
   1   6  10      789.65      782.18     48.82 o 
   2   6  10        1.08        1.64     26.12 o 
   3   6  10     1306.90     1344.13    157.01 o 
   4   6  10     1935.00     1751.21    307.84 o 
   5   6  10      298.30      296.71     33.18 o 
   6   6  10       52.95       86.82     26.10 o 
   7   6  10      454.25      427.84     28.74 o 
   8   6  10       66.85       61.07     30.80 o 
 -10   7  10      109.13      166.28     38.48 o 
  -9   7  10     1178.20     1164.36     47.88 o 
  -8   7  10       76.75       98.91     19.89 o 
  -7   7  10      387.40      382.21     25.40 o 
  -6   7  10      175.60      190.84     31.07 o 
  -5   7  10      294.37      314.80     20.58 o 
  -4   7  10     6698.35     6776.97    265.86 o 
  -3   7  10    12269.78    11296.92    568.83 o 
  -2   7  10      224.16      188.37     21.18 o 
  -1   7  10     2840.49     2649.75    112.79 o 
   0   7  10    10725.40     9420.72    470.76 o 
   1   7  10     8278.84     7007.06    248.72 o 
   2   7  10      342.81      289.15     22.50 o 
   3   7  10      744.19      703.96     59.96 o 
   4   7  10     1467.84     1421.02    157.05 o 
   5   7  10      351.41      385.25     43.27 o 
   6   7  10     1680.85     1498.98    176.92 o 
   7   7  10      157.27      153.49     25.26 o 
   8   7  10        1.69        4.92     30.12 o 
 -10   8  10       50.71      132.27     44.32 o 
  -9   8  10      361.50      343.28     40.29 o 
  -8   8  10        2.19      -19.69     19.69 o 
  -7   8  10       15.84       23.47     16.48 o 
  -6   8  10      677.71      713.02     66.34 o 
  -5   8  10     1005.14      976.04     75.43 o 
  -4   8  10      445.41      486.83     22.76 o 
  -3   8  10     3625.62     3367.58    200.43 o 
  -2   8  10     1382.89     1099.87    115.24 o 
  -1   8  10     5965.56     5420.80    158.97 o 
   0   8  10      204.42      213.57     24.37 o 
   1   8  10      721.92      798.67    132.48 o 
   2   8  10     5737.73     5182.99    325.65 o 
   3   8  10      398.49      362.91     22.21 o 
   4   8  10      597.29      501.89     36.56 o 
   5   8  10      800.45      620.47     40.88 o 
   6   8  10       43.91       53.99     42.98 o 
   7   8  10        5.53        0.16     36.80 o 
 -10   9  10       53.70       41.07     24.53 o 
  -9   9  10      361.68      413.48     42.78 o 
  -8   9  10      134.11      169.89     20.05 o 
  -7   9  10      365.72      371.81     46.03 o 
  -6   9  10       33.39       49.15     20.06 o 
  -5   9  10        9.25        5.94     16.69 o 
  -4   9  10     4091.20     3880.62     79.30 o 
  -3   9  10      130.56      133.32     18.75 o 
  -2   9  10      841.86      728.52     88.55 o 
  -1   9  10        4.37       21.30     23.75 o 
   0   9  10        2.70       31.84     17.99 o 
   1   9  10      277.13      302.13     23.67 o 
   2   9  10     2582.41     2545.43    219.04 o 
   3   9  10       28.29       34.05     23.87 o 
   4   9  10        0.26       14.04     24.44 o 
   5   9  10     2013.63     1451.19     76.43 o 
   6   9  10      104.66      115.70     42.21 o 
   7   9  10       14.66       50.31     45.89 o 
  -9  10  10       42.29       90.79     21.34 o 
  -8  10  10      145.24      147.34     19.44 o 
  -7  10  10      320.28      280.42     26.27 o 
  -6  10  10     2874.26     2531.25     66.34 o 
  -5  10  10       25.56       29.71     17.79 o 
  -4  10  10      759.99      652.26     41.59 o 
  -3  10  10     3801.95     2865.32    206.67 o 
  -2  10  10       66.94       77.72     33.04 o 
  -1  10  10      405.76      497.19     22.76 o 
   0  10  10     1720.02     1902.55    166.51 o 
   1  10  10      230.20      201.48     20.58 o 
   2  10  10     1444.23     1481.16    131.82 o 
   3  10  10     1242.14     1208.47    122.98 o 
   4  10  10      115.63      113.00     25.17 o 
   5  10  10      482.02      352.42     45.39 o 
   6  10  10      257.36      181.03     34.49 o 
   7  10  10      613.97      358.19     37.67 o 
  -9  11  10        0.18       -3.70     25.53 o 
  -8  11  10       43.66       49.91     25.38 o 
  -7  11  10      156.83      151.76     37.83 o 
  -6  11  10      114.48      117.36     19.28 o 
  -5  11  10      343.35      322.46     18.98 o 
  -4  11  10       23.64       56.95     25.30 o 
  -3  11  10       21.56       26.28     19.07 o 
  -2  11  10       48.62       73.52     21.44 o 
  -1  11  10       23.19       37.01     17.92 o 
   0  11  10       79.32       96.26     18.62 o 
   1  11  10        0.77       56.66     21.83 o 
   2  11  10       49.66       60.62     21.11 o 
   3  11  10       60.69       72.24     18.21 o 
   4  11  10      183.07      164.72     26.19 o 
   5  11  10       11.32       38.27     20.87 o 
   6  11  10       52.62       98.15     40.56 o 
  -8  12  10       47.48       67.84     26.00 o 
  -7  12  10      502.36      433.11     36.90 o 
  -6  12  10     1623.78     1568.47     61.29 o 
  -5  12  10        0.19      -20.44     20.44 o 
  -4  12  10      265.67      239.98     24.40 o 
  -3  12  10      230.98      215.93     20.07 o 
  -2  12  10      170.59      207.95     18.83 o 
  -1  12  10     1166.55     1167.69     63.14 o 
   0  12  10     1888.58     2028.31    123.29 o 
   1  12  10      187.00      222.63     20.66 o 
   2  12  10     1778.41     1942.69    120.31 o 
   3  12  10      277.09      316.68     48.32 o 
   4  12  10      320.88      316.14     25.12 o 
   5  12  10        8.71       80.34     25.64 o 
   6  12  10        5.80      -19.38     40.87 o 
  -8  13  10      170.14      129.96     25.08 o 
  -7  13  10        3.44       91.19     23.25 o 
  -6  13  10      318.71      274.46     21.97 o 
  -5  13  10      148.51      119.19     23.35 o 
  -4  13  10      395.05      424.77     34.85 o 
  -3  13  10       71.99       49.55     39.14 o 
  -2  13  10      882.08      907.90     81.60 o 
  -1  13  10        6.58       29.95     20.01 o 
   0  13  10      587.11      637.89     48.93 o 
   1  13  10      385.04      447.57     24.00 o 
   2  13  10     1415.49     1553.95     84.17 o 
   3  13  10      349.00      311.66     32.06 o 
   4  13  10       58.27       44.23     23.79 o 
   5  13  10      636.45      552.07     27.09 o 
  -7  14  10      210.10      254.34     28.69 o 
  -6  14  10      255.22      250.15     19.42 o 
  -5  14  10      292.61      308.80     21.71 o 
  -4  14  10      280.61      251.69     40.09 o 
  -3  14  10      236.04      243.35     25.24 o 
  -2  14  10        0.32       41.72     22.63 o 
  -1  14  10     1866.96     2132.32    104.81 o 
   0  14  10      310.71      334.91     25.11 o 
   1  14  10      146.41      214.02     23.19 o 
   2  14  10      439.58      485.14     42.91 o 
   3  14  10      109.94      170.55     22.45 o 
   4  14  10      308.76      385.49     29.35 o 
   5  14  10      133.28      145.25     23.43 o 
  -7  15  10      117.53       84.51     26.67 o 
  -6  15  10        0.36       19.37     25.30 o 
  -5  15  10      287.19      218.68     32.99 o 
  -4  15  10       76.17      230.86     83.46 o 
  -3  15  10      698.08      802.47     65.43 o 
  -2  15  10      117.55      115.17     20.95 o 
  -1  15  10      312.94      372.71     21.70 o 
   0  15  10     1445.28     1581.65     84.40 o 
   1  15  10      582.88      748.03     24.88 o 
   2  15  10        5.76       36.08     20.53 o 
   3  15  10        5.56       70.03     25.17 o 
   4  15  10      124.76      151.59     22.04 o 
  -6  16  10       58.50      102.28     22.65 o 
  -5  16  10       95.75      132.48     34.08 o 
  -4  16  10        1.23      -21.15     39.13 o 
  -3  16  10       15.27       30.27     22.15 o 
  -2  16  10      264.28      307.65     26.11 o 
  -1  16  10       74.92      160.97     22.18 o 
   0  16  10      186.41      295.80     24.86 o 
   1  16  10       11.55       40.41     22.55 o 
   2  16  10       66.92       81.78     23.39 o 
   3  16  10      312.22      403.24     27.15 o 
  -5  17  10       31.91       38.45     23.98 o 
  -4  17  10      417.49      390.71     24.47 o 
  -3  17  10       26.70      123.09     45.43 o 
  -2  17  10       48.03      176.64     31.90 o 
  -1  17  10       89.92      110.35     29.44 o 
   0  17  10       42.26       73.67     23.31 o 
   1  17  10        0.95       46.82     20.38 o 
   2  17  10      283.80      348.14     23.49 o 
  -3  18  10       92.39      123.51     22.72 o 
  -2  18  10        4.68       77.07     35.12 o 
  -1  18  10        0.24       44.74     25.51 o 
   0  18  10        0.19       -1.71     24.26 o 
   1  18  10       32.73       40.92     24.53 o 
 -11   1  11      606.45      488.71     35.77 o 
 -10   1  11       17.48       -0.29     93.55 o 
  -9   1  11      235.72      181.10     32.17 o 
  -8   1  11      262.23      233.73     33.38 o 
  -7   1  11     2454.52     2306.96    117.07 o 
  -6   1  11      207.59      336.86     79.09 o 
  -5   1  11     3474.39     3255.22    137.79 o 
  -4   1  11     1434.37     1391.85     49.81 o 
  -3   1  11      576.91      626.82     26.75 o 
  -2   1  11    23912.08    22753.01   1311.15 o 
  -1   1  11     1840.18     1969.01    122.24 o 
   0   1  11     1059.89     1029.43     24.52 o 
   1   1  11      709.71      672.90     33.03 o 
   2   1  11     1023.09      957.22     32.71 o 
   3   1  11     1382.82     1376.71    123.80 o 
   4   1  11     7025.97     7224.20    410.59 o 
   5   1  11        6.05       53.03     19.62 o 
   6   1  11       65.77      135.74     23.17 o 
   7   1  11      227.28      138.90     38.30 o 
   8   1  11       70.47       62.37     24.77 o 
 -11   2  11       69.48       42.16     30.30 o 
 -10   2  11      371.04      335.53     41.51 o 
  -9   2  11        1.78       75.16     26.35 o 
  -8   2  11      300.09      325.82     25.89 o 
  -7   2  11     1144.88      981.04     82.40 o 
  -6   2  11       39.24       76.05     20.96 o 
  -5   2  11      967.31     1032.15     65.91 o 
  -4   2  11     4596.29     4713.45    250.17 o 
  -3   2  11     2275.44     2267.19     85.34 o 
  -2   2  11      425.74      417.51     24.05 o 
  -1   2  11     5049.64     4996.17    251.32 o 
   0   2  11    16198.33    15940.50    363.32 o 
   1   2  11        2.75       46.36     24.36 o 
   2   2  11     2695.13     2467.43    238.25 o 
   3   2  11      805.18      829.80     93.89 o 
   4   2  11      243.30      260.18     25.56 o 
   5   2  11      137.23      126.57     23.15 o 
   6   2  11     1198.56     1140.76     55.12 o 
   7   2  11      429.59      440.25     37.32 o 
   8   2  11       44.78       39.41     28.46 o 
 -10   3  11      382.96      315.75     26.09 o 
  -9   3  11       55.83      130.52     24.17 o 
  -8   3  11      362.64      347.18     25.61 o 
  -7   3  11     2741.23     3077.29    159.23 o 
  -6   3  11     3351.90     3349.72    235.14 o 
  -5   3  11      157.72      210.38     17.96 o 
  -4   3  11      907.10     1001.99     63.65 o 
  -3   3  11     2733.65     2782.75    115.07 o 
  -2   3  11      558.52      640.28     40.93 o 
  -1   3  11    10272.35    10000.30    638.26 o 
   0   3  11      594.47      625.60     39.75 o 
   1   3  11     1274.26     1234.49     46.88 o 
   2   3  11     2601.70     2611.32    176.60 o 
   3   3  11     6715.80     5987.10    483.34 o 
   4   3  11     1685.92     1645.51     77.33 o 
   5   3  11        9.45        4.67     23.12 o 
   6   3  11     1130.27     1176.45     68.35 o 
   7   3  11      161.02      178.81     27.59 o 
   8   3  11        0.34       88.56     46.64 o 
 -10   4  11      300.49      225.67     26.88 o 
  -9   4  11       95.35      140.76     21.65 o 
  -8   4  11     2801.31     2639.45    177.78 o 
  -7   4  11      241.07      241.02     22.19 o 
  -6   4  11        5.82       20.92     16.40 o 
  -5   4  11    11233.79    11339.23    660.62 o 
  -4   4  11        3.41       36.16     15.37 o 
  -3   4  11      768.53      781.44     45.31 o 
  -2   4  11     4044.98     3852.82    206.09 o 
  -1   4  11      150.42      132.32     22.56 o 
   0   4  11      878.93      964.65     41.39 o 
   1   4  11    16350.92    16614.26    257.47 o 
   2   4  11      352.74      362.84     51.68 o 
   3   4  11     1772.81     1848.39     86.71 o 
   4   4  11     3230.35     3079.52     90.62 o 
   5   4  11     2806.72     2533.20    148.61 o 
   6   4  11      961.59      995.87     58.25 o 
   7   4  11      178.61      138.57     21.87 o 
   8   4  11      232.89      244.20     27.55 o 
 -10   5  11        0.65       48.52     25.36 o 
  -9   5  11       11.84       48.13     35.37 o 
  -8   5  11        0.57        9.68     17.92 o 
  -7   5  11      533.35      501.21     43.27 o 
  -6   5  11       64.36       98.79     19.19 o 
  -5   5  11     2289.12     2315.61    160.45 o 
  -4   5  11      191.02      211.57     18.29 o 
  -3   5  11     1935.71     1848.19     74.95 o 
  -2   5  11     2897.10     2709.85    192.77 o 
  -1   5  11     1868.21     1766.26     88.78 o 
   0   5  11       42.20       28.10     21.99 o 
   1   5  11      645.46      652.27     48.93 o 
   2   5  11     2876.89     2867.24     87.64 o 
   3   5  11      813.62      754.77     46.57 o 
   4   5  11      199.36      180.91     22.05 o 
   5   5  11     1087.03     1028.40     76.89 o 
   6   5  11      521.68      473.08     28.30 o 
   7   5  11      125.63      107.27     23.64 o 
 -10   6  11      185.14      197.74     20.91 o 
  -9   6  11       15.40       40.48     27.67 o 
  -8   6  11      508.74      542.35     47.17 o 
  -7   6  11      994.12     1026.82     73.06 o 
  -6   6  11        1.93       26.57     16.70 o 
  -5   6  11     3841.12     4064.68    253.29 o 
  -4   6  11     4060.82     4158.33    201.47 o 
  -3   6  11      641.96      715.10     56.23 o 
  -2   6  11     4926.98     4469.90    354.90 o 
  -1   6  11      901.06      833.19     34.76 o 
   0   6  11    13512.31    13043.72    691.96 o 
   1   6  11     3491.86     3037.60     91.46 o 
   2   6  11      554.76      563.14     24.54 o 
   3   6  11       16.99       56.42     26.92 o 
   4   6  11       86.47       83.88     29.36 o 
   5   6  11       22.89       33.30     27.95 o 
   6   6  11      693.42      658.25     49.50 o 
   7   6  11      471.25      439.59     26.99 o 
 -10   7  11       24.58       53.49     26.21 o 
  -9   7  11       69.57       63.24     22.70 o 
  -8   7  11       94.34       85.62     28.31 o 
  -7   7  11      720.55      664.26     56.27 o 
  -6   7  11        6.32       20.98     17.01 o 
  -5   7  11       56.82       67.96     20.86 o 
  -4   7  11       69.06       81.68     17.08 o 
  -3   7  11       17.59       22.45     19.71 o 
  -2   7  11     2482.79     2341.75    238.66 o 
  -1   7  11      288.57      324.35     40.25 o 
   0   7  11      380.20      336.90     30.98 o 
   1   7  11     1258.11     1092.13     48.58 o 
   2   7  11      114.69       95.42     20.55 o 
   3   7  11      957.17      853.87     99.96 o 
   4   7  11      306.70      315.90     48.21 o 
   5   7  11        5.20       16.10     28.33 o 
   6   7  11       38.43       81.40     31.93 o 
   7   7  11        1.27       21.57     30.24 o 
 -10   8  11       32.41       32.03     22.39 o 
  -9   8  11       90.49      112.60     20.16 o 
  -8   8  11      544.84      563.41     53.99 o 
  -7   8  11     1086.96      993.50     52.09 o 
  -6   8  11       20.05       52.37     17.09 o 
  -5   8  11     2239.40     2180.62     88.78 o 
  -4   8  11     1480.99     1426.68     62.27 o 
  -3   8  11      818.68      819.28     70.20 o 
  -2   8  11      914.64      845.89     72.36 o 
  -1   8  11        0.59       55.42     24.38 o 
   0   8  11     4659.53     4412.59    199.95 o 
   1   8  11      489.16      420.69     27.63 o 
   2   8  11     1489.72     1355.71     58.60 o 
   3   8  11      502.40      429.75     21.04 o 
   4   8  11      142.38      126.40     24.33 o 
   5   8  11        2.02       21.20     28.62 o 
   6   8  11     1032.96      890.54    179.60 o 
   7   8  11       42.13       60.20     31.31 o 
  -9   9  11      188.27      153.93     21.80 o 
  -8   9  11      174.32      226.47     30.00 o 
  -7   9  11     1101.83      917.91     60.48 o 
  -6   9  11       12.98        4.92     18.53 o 
  -5   9  11     1173.39     1178.66     94.50 o 
  -4   9  11        0.41       27.27     20.76 o 
  -3   9  11        3.92       31.08     19.52 o 
  -2   9  11     9235.80     8132.67    733.45 o 
  -1   9  11      114.37      112.36     21.48 o 
   0   9  11        3.22       23.53     22.84 o 
   1   9  11      999.44      851.92     29.36 o 
   2   9  11     1115.22     1110.13     86.63 o 
   3   9  11      117.55      152.91     23.16 o 
   4   9  11     2796.90     2357.66    215.27 o 
   5   9  11       50.65       38.00     32.22 o 
   6   9  11        0.79       25.48     28.73 o 
  -9  10  11       40.53       73.74     31.81 o 
  -8  10  11      637.69      608.75     59.48 o 
  -7  10  11       42.87      103.78     17.83 o 
  -6  10  11       13.01       32.28     17.98 o 
  -5  10  11      141.01      213.89     22.59 o 
  -4  10  11     1284.52     1083.70     63.36 o 
  -3  10  11        0.58        4.48     20.92 o 
  -2  10  11      832.61      779.47     67.17 o 
  -1  10  11      400.34      419.96     21.74 o 
   0  10  11      514.84      556.90     65.67 o 
   1  10  11     1818.71     1892.51    176.50 o 
   2  10  11       46.25       60.44     25.07 o 
   3  10  11       51.84       33.00     26.97 o 
   4  10  11      924.93      800.10     50.66 o 
   5  10  11      623.07      405.56     34.90 o 
   6  10  11       19.29       48.84     35.53 o 
  -9  11  11        4.65       49.76     26.98 o 
  -8  11  11       32.87       35.45     20.36 o 
  -7  11  11     1380.63     1222.81     83.96 o 
  -6  11  11      894.22      834.26     24.35 o 
  -5  11  11      127.27      207.02     22.54 o 
  -4  11  11      150.29      140.68     19.84 o 
  -3  11  11     1278.90     1228.54    133.41 o 
  -2  11  11      783.80      666.47     20.79 o 
  -1  11  11     2161.60     2154.82     32.57 o 
   0  11  11      746.19      853.83     30.76 o 
   1  11  11      101.62       97.39     21.89 o 
   2  11  11      571.96      610.03     61.28 o 
   3  11  11     3510.51     3417.42    161.65 o 
   4  11  11      482.57      485.34     32.86 o 
   5  11  11      194.81      208.75     38.28 o 
   6  11  11      631.17      410.34     37.46 o 
  -8  12  11        1.14        6.61     24.51 o 
  -7  12  11      101.44       94.79     17.74 o 
  -6  12  11        2.59       36.34     33.15 o 
  -5  12  11      796.04      650.69     31.60 o 
  -4  12  11       23.42       69.98     34.16 o 
  -3  12  11      442.66      440.79     34.31 o 
  -2  12  11        0.73       27.09     19.46 o 
  -1  12  11      229.46      250.38     33.06 o 
   0  12  11      294.95      385.59     24.64 o 
   1  12  11      973.47     1205.20     73.73 o 
   2  12  11       57.61       81.23     20.48 o 
   3  12  11      494.91      544.39     40.18 o 
   4  12  11      676.40      659.02     56.52 o 
   5  12  11       49.83       58.65     30.11 o 
  -8  13  11       20.92       43.71     28.14 o 
  -7  13  11      135.63      162.40     23.73 o 
  -6  13  11       10.06       18.02     21.88 o 
  -5  13  11      587.14      558.22     31.11 o 
  -4  13  11      177.70      185.03     51.36 o 
  -3  13  11        3.88       40.86     21.63 o 
  -2  13  11     2601.67     2488.74     61.83 o 
  -1  13  11        7.09       12.38     22.64 o 
   0  13  11      588.56      689.29     45.62 o 
   1  13  11      300.88      351.04     32.80 o 
   2  13  11      460.14      571.88     41.13 o 
   3  13  11      244.96      258.99     31.36 o 
   4  13  11       49.75       98.34     25.30 o 
   5  13  11       87.45      111.78     29.86 o 
  -7  14  11       32.78       50.26     22.14 o 
  -6  14  11       58.72       56.00     23.00 o 
  -5  14  11      347.74      303.29     22.76 o 
  -4  14  11      430.89      404.31     39.80 o 
  -3  14  11        6.70       -6.48     48.07 o 
  -2  14  11      150.39      232.48     38.97 o 
  -1  14  11      564.28      622.57     23.60 o 
   0  14  11      398.83      446.48     27.35 o 
   1  14  11      480.22      553.53     44.57 o 
   2  14  11       12.63       47.54     22.03 o 
   3  14  11       11.68       31.51     26.74 o 
   4  14  11        0.71       16.54     29.98 o 
  -6  15  11       51.64       64.54     20.84 o 
  -5  15  11      374.29      320.67     29.38 o 
  -4  15  11        5.18       18.26     22.09 o 
  -3  15  11       38.32       40.36     23.92 o 
  -2  15  11      186.99      245.20     22.03 o 
  -1  15  11      119.15      172.73     22.93 o 
   0  15  11       21.39       49.12     19.70 o 
   1  15  11       44.04       92.16     25.56 o 
   2  15  11        7.93       -1.02     26.10 o 
   3  15  11        5.77       28.10     23.79 o 
  -5  16  11      139.90      138.16     43.90 o 
  -4  16  11      214.24      274.23     25.46 o 
  -3  16  11      242.90      308.41     49.37 o 
  -2  16  11       25.16       66.94     25.47 o 
  -1  16  11       41.24       56.99     29.39 o 
   0  16  11      512.34      595.89     42.62 o 
   1  16  11       42.97      140.03     27.36 o 
   2  16  11      263.50      292.39     23.05 o 
  -4  17  11       20.99       19.97     33.55 o 
  -3  17  11        6.03       31.72     26.20 o 
  -2  17  11      306.64      319.71     22.26 o 
  -1  17  11       34.87       59.56     23.68 o 
   0  17  11       46.50      113.86     21.09 o 
   1  17  11       71.82       85.49     24.43 o 
 -10   0  12      271.81      198.30     57.54 o 
  -9   0  12      691.93      637.97     40.95 o 
  -8   0  12        1.13       -9.53     50.39 o 
  -7   0  12     1237.82     1261.61     94.74 o 
  -6   0  12     5980.25     5650.76    514.59 o 
  -5   0  12     2372.91     2218.96     78.63 o 
  -4   0  12     4605.22     4339.69    187.87 o 
  -3   0  12    13831.78    13260.37    308.09 o 
  -2   0  12    10922.60     9621.45   1447.85 o 
  -1   0  12     7793.93     7376.11    646.57 o 
   0   0  12     4079.99     4302.26     56.83 o 
   1   0  12    10082.46    10465.47     63.45 o 
   2   0  12      178.77      216.05     28.86 o 
   3   0  12      454.49      514.72    106.05 o 
   4   0  12      273.64      288.59     33.18 o 
   5   0  12     4870.22     4574.48    379.07 o 
   6   0  12       57.86       43.85     30.96 o 
   7   0  12      384.90      283.78     33.90 o 
 -10   1  12        5.24       37.58     70.25 o 
  -9   1  12       11.99        1.39     23.93 o 
  -8   1  12      225.95      242.79     38.76 o 
  -7   1  12       20.58       14.70     23.06 o 
  -6   1  12      460.86      420.35     25.38 o 
  -5   1  12      795.70      701.82     58.17 o 
  -4   1  12     2054.62     1935.11     57.63 o 
  -3   1  12     1729.14     1557.79     34.03 o 
  -2   1  12     1406.16     1411.77     88.85 o 
  -1   1  12     3751.44     3870.15    269.80 o 
   0   1  12       78.15       86.15     22.59 o 
   1   1  12       78.18       78.83     23.43 o 
   2   1  12      266.02      283.64     24.40 o 
   3   1  12      773.31      820.95     93.27 o 
   4   1  12      257.50      264.98     22.29 o 
   5   1  12      152.31      147.87     21.67 o 
   6   1  12      334.39      377.70     23.21 o 
   7   1  12      526.77      435.10     63.84 o 
 -10   2  12      142.93      151.04     28.39 o 
  -9   2  12      448.71      419.83     42.09 o 
  -8   2  12      475.72      440.20     39.90 o 
  -7   2  12     3121.92     2943.44    204.47 o 
  -6   2  12     1567.17     1593.13     64.72 o 
  -5   2  12      752.32      764.87     58.71 o 
  -4   2  12      144.17      141.59     21.03 o 
  -3   2  12       10.89       32.27     17.52 o 
  -2   2  12      470.32      419.03     28.23 o 
  -1   2  12     3022.47     2965.43    107.80 o 
   0   2  12    10092.21     9969.12    108.15 o 
   1   2  12      781.19      826.82     29.15 o 
   2   2  12     3511.59     3582.36    240.49 o 
   3   2  12      156.31      164.14     31.10 o 
   4   2  12     2331.10     2422.13    172.23 o 
   5   2  12       92.94      106.26     20.14 o 
   6   2  12      349.02      280.71     44.43 o 
   7   2  12      251.35      312.49     27.45 o 
 -10   3  12        9.13        2.82     28.46 o 
  -9   3  12     1620.15     1352.23     93.47 o 
  -8   3  12      496.52      449.12     23.88 o 
  -7   3  12       23.02       38.67     19.09 o 
  -6   3  12       38.46       51.01     19.60 o 
  -5   3  12      193.87      208.01     18.23 o 
  -4   3  12     2648.81     2584.98    111.69 o 
  -3   3  12     5050.08     5304.16    273.99 o 
  -2   3  12       20.37       53.24     18.47 o 
  -1   3  12      185.26      157.45     16.79 o 
   0   3  12      945.09     1001.12     21.38 o 
   1   3  12      281.14      300.17     36.56 o 
   2   3  12     8759.96     8547.64    503.54 o 
   3   3  12      119.13      130.61     37.17 o 
   4   3  12     1392.75     1287.05     74.47 o 
   5   3  12     1148.61     1138.14     62.47 o 
   6   3  12       57.83       50.73     23.14 o 
   7   3  12      194.16      213.42     24.38 o 
 -10   4  12       48.61       57.59     26.02 o 
  -9   4  12      185.51      257.73     51.89 o 
  -8   4  12       21.35       64.29     25.57 o 
  -7   4  12      894.92      910.82     79.48 o 
  -6   4  12      478.58      592.80     19.07 o 
  -5   4  12      439.16      485.55     18.64 o 
  -4   4  12      577.17      562.10     49.78 o 
  -3   4  12      361.43      362.66     19.88 o 
  -2   4  12       34.46        4.80     23.76 o 
  -1   4  12     1176.54     1020.65     55.81 o 
   0   4  12      967.66      979.57     31.64 o 
   1   4  12      267.31      297.14     20.31 o 
   2   4  12     1648.60     1663.73     85.54 o 
   3   4  12        7.08        3.67     22.66 o 
   4   4  12        3.04       49.58     26.30 o 
   5   4  12        9.02       -1.18     29.77 o 
   6   4  12       86.06       87.74     22.90 o 
   7   4  12       55.34       77.17     24.57 o 
 -10   5  12        6.28       27.36     23.36 o 
  -9   5  12     1742.50     1465.57    108.92 o 
  -8   5  12       73.55      110.10     21.29 o 
  -7   5  12      418.72      432.33     22.65 o 
  -6   5  12        9.29      -10.17     16.80 o 
  -5   5  12      386.09      378.03     26.90 o 
  -4   5  12     3751.21     3932.15    189.78 o 
  -3   5  12     9872.84     9845.85    489.80 o 
  -2   5  12      697.49      558.20     33.79 o 
  -1   5  12      205.46      199.84     18.37 o 
   0   5  12     3520.19     3412.65    204.82 o 
   1   5  12     1210.35     1196.48     35.43 o 
   2   5  12     9707.30     9804.59    337.74 o 
   3   5  12       85.64       37.95     65.39 o 
   4   5  12     2314.18     2045.84    198.19 o 
   5   5  12      402.78      388.38     29.70 o 
   6   5  12       46.95       34.97     30.35 o 
   7   5  12      255.77      192.10     27.73 o 
 -10   6  12       20.73       48.59     26.70 o 
  -9   6  12       36.53        6.74     28.12 o 
  -8   6  12      199.54      235.90     22.01 o 
  -7   6  12      232.11      241.35     19.45 o 
  -6   6  12        9.67       36.76     17.45 o 
  -5   6  12       44.89       34.45     23.74 o 
  -4   6  12     1383.83     1355.01     54.25 o 
  -3   6  12        3.18       20.47     18.16 o 
  -2   6  12     1456.28     1378.50     88.00 o 
  -1   6  12      299.52      310.39     28.06 o 
   0   6  12      773.72      795.07     49.67 o 
   1   6  12     1298.92     1311.52     45.20 o 
   2   6  12     1327.13     1316.37     84.62 o 
   3   6  12       72.65       62.89     29.25 o 
   4   6  12      417.88      400.82     41.92 o 
   5   6  12      294.30      251.11     30.83 o 
   6   6  12      251.51      208.14     31.09 o 
   7   6  12       98.79       54.90     24.87 o 
 -10   7  12      114.29      120.30     24.65 o 
  -9   7  12      503.81      507.10     22.25 o 
  -8   7  12      187.91      157.81     21.80 o 
  -7   7  12      202.09      206.14     20.17 o 
  -6   7  12      472.80      525.42     31.08 o 
  -5   7  12     1154.32     1166.31     87.73 o 
  -4   7  12     5425.08     5466.69    343.46 o 
  -3   7  12     3857.33     3797.28    287.99 o 
  -2   7  12     1411.35     1326.07    107.59 o 
  -1   7  12     5296.15     4899.03    224.83 o 
   0   7  12      495.92      464.76     19.43 o 
   1   7  12      508.16      558.70     55.29 o 
   2   7  12     1708.46     1632.94     96.64 o 
   3   7  12     2414.06     2258.80    179.55 o 
   4   7  12       22.94       50.94     28.95 o 
   5   7  12      714.36      594.26     69.59 o 
   6   7  12      340.22      390.68     43.27 o 
  -9   8  12        3.81      -21.49     21.49 o 
  -8   8  12        5.04       11.37     26.94 o 
  -7   8  12      173.29      196.70     29.86 o 
  -6   8  12     1743.36     1611.52    106.73 o 
  -5   8  12      782.01      732.20     32.41 o 
  -4   8  12     1086.22     1160.28     68.53 o 
  -3   8  12     3397.96     3177.08    278.04 o 
  -2   8  12     1028.22     1108.35    111.51 o 
  -1   8  12     2780.22     2659.01    102.80 o 
   0   8  12       34.88       49.78     22.99 o 
   1   8  12      814.63      846.51     25.90 o 
   2   8  12        5.56       41.12     23.57 o 
   3   8  12      431.90      377.50     54.34 o 
   4   8  12        0.46      -37.00     37.00 o 
   5   8  12     1310.76     1114.52    146.13 o 
   6   8  12        9.98       41.44     32.26 o 
  -9   9  12      215.93      226.46     27.60 o 
  -8   9  12        9.77       16.25     22.65 o 
  -7   9  12      530.09      589.65     47.42 o 
  -6   9  12       41.62       81.50     19.33 o 
  -5   9  12      754.11      819.84     64.01 o 
  -4   9  12      699.20      701.80     54.74 o 
  -3   9  12      498.94      530.60     49.58 o 
  -2   9  12      382.44      397.29     34.42 o 
  -1   9  12      731.50      773.21     79.77 o 
   0   9  12      260.67      285.71     27.87 o 
   1   9  12       10.75      -23.90     23.90 o 
   2   9  12     2572.51     2368.35     45.84 o 
   3   9  12      376.38      397.48     29.68 o 
   4   9  12      263.90      273.98     28.78 o 
   5   9  12      371.40      312.07     54.19 o 
   6   9  12       90.65      112.14     32.03 o 
  -9  10  12      108.01      116.00     26.88 o 
  -8  10  12       26.86       61.02     24.73 o 
  -7  10  12     1069.01      985.84     57.17 o 
  -6  10  12     1378.27     1356.13    106.58 o 
  -5  10  12      259.85      271.45     36.58 o 
  -4  10  12        4.33       15.51     17.64 o 
  -3  10  12      321.12      298.93     28.81 o 
  -2  10  12      201.26      254.34     33.69 o 
  -1  10  12     1549.32     1630.92     85.55 o 
   0  10  12     2852.20     2913.26     33.42 o 
   1  10  12      425.22      379.56     29.08 o 
   2  10  12      905.52      943.49     44.25 o 
   3  10  12     1114.94     1020.19     90.03 o 
   4  10  12     1453.52     1344.09     91.51 o 
   5  10  12       35.74       28.00     39.74 o 
   6  10  12       40.03       37.59     40.16 o 
  -8  11  12       10.38       27.87     18.98 o 
  -7  11  12       78.21      109.22     21.28 o 
  -6  11  12      202.90      232.37     21.87 o 
  -5  11  12      181.87      166.56     22.58 o 
  -4  11  12        3.45       -4.43     21.45 o 
  -3  11  12       26.82       18.63     18.67 o 
  -2  11  12      149.71      196.63     20.45 o 
  -1  11  12      388.78      433.77     46.68 o 
   0  11  12       45.11      108.85     24.07 o 
   1  11  12      501.29      494.64     53.60 o 
   2  11  12      217.84      207.43     34.95 o 
   3  11  12        1.07       31.86     29.14 o 
   4  11  12      104.23      184.87     32.84 o 
   5  11  12        8.48       45.52     41.20 o 
  -8  12  12        2.13       35.30     22.26 o 
  -7  12  12      473.32      432.45     25.32 o 
  -6  12  12      388.95      458.79     42.86 o 
  -5  12  12      121.64      123.71     21.63 o 
  -4  12  12      118.81      149.84     19.55 o 
  -3  12  12       47.32      113.82     24.57 o 
  -2  12  12        3.28        1.72     26.10 o 
  -1  12  12     2679.34     2756.14    106.88 o 
   0  12  12      741.52      793.55     45.10 o 
   1  12  12      206.13      270.31     24.14 o 
   2  12  12     1418.45     1462.64     75.23 o 
   3  12  12        0.89       18.21     25.64 o 
   4  12  12      298.75      298.32     25.02 o 
   5  12  12       13.34       60.07     31.58 o 
  -7  13  12       47.16       66.93     23.86 o 
  -6  13  12      291.84      270.18     22.31 o 
  -5  13  12       14.36       10.10     24.43 o 
  -4  13  12        0.40       19.54     21.22 o 
  -3  13  12      366.28      281.15     31.67 o 
  -2  13  12       95.84      118.03     27.16 o 
  -1  13  12       39.20       65.86     24.97 o 
   0  13  12      711.73      813.30     59.70 o 
   1  13  12       19.39       31.63     28.61 o 
   2  13  12      608.94      759.72     86.14 o 
   3  13  12      233.22      249.75     26.97 o 
   4  13  12      335.06      291.63     27.59 o 
  -6  14  12      228.09      180.14     23.70 o 
  -5  14  12        2.31       41.56     20.99 o 
  -4  14  12      528.71      495.81     45.43 o 
  -3  14  12      324.00      280.35     21.95 o 
  -2  14  12      378.68      327.87     34.05 o 
  -1  14  12      384.81      444.98     23.22 o 
   0  14  12       15.69       31.43     21.44 o 
   1  14  12      246.98      364.56     26.70 o 
   2  14  12       51.34       21.38     25.51 o 
   3  14  12       17.70       32.19     25.61 o 
  -6  15  12       13.71       28.14     24.07 o 
  -5  15  12       43.30      108.90     50.94 o 
  -4  15  12      685.89      652.30     56.36 o 
  -3  15  12      570.13      590.23     40.24 o 
  -2  15  12      167.28      281.09     27.50 o 
  -1  15  12      648.58      790.35     33.54 o 
   0  15  12       16.96       35.01     27.14 o 
   1  15  12       13.27      108.47     26.35 o 
   2  15  12       30.85       25.95     24.11 o 
   3  15  12      265.70      368.63     78.28 o 
  -4  16  12        4.22       13.33     58.90 o 
  -3  16  12      314.70      383.85     32.61 o 
  -2  16  12        0.62       -5.16     25.80 o 
  -1  16  12        2.24       40.28     23.24 o 
   0  16  12      225.98      293.28     32.73 o 
   1  16  12      123.92      135.01     25.82 o 
  -2  17  12       20.11        6.33     26.88 o 
  -1  17  12        0.69       16.56     22.58 o 
   0  17  12        1.84       53.48     59.92 o 
 -10   1  13      787.77      575.09     27.42 o 
  -9   1  13       55.28       73.60     52.07 o 
  -8   1  13        2.33       20.88     29.79 o 
  -7   1  13      110.10      120.90     29.50 o 
  -6   1  13      191.88      222.20     25.17 o 
  -5   1  13     8019.25     7966.19    342.14 o 
  -4   1  13        1.64       19.47     17.50 o 
  -3   1  13     3099.64     3130.72    171.03 o 
  -2   1  13     4610.81     4537.32    389.57 o 
  -1   1  13      136.23      173.28     25.24 o 
   0   1  13     1960.40     1845.21     90.99 o 
   1   1  13       83.86      134.01     24.84 o 
   2   1  13     2039.12     2095.56    160.85 o 
   3   1  13     2424.31     2359.22    215.16 o 
   4   1  13     4114.84     4103.51    402.76 o 
   5   1  13      328.17      328.58     24.12 o 
   6   1  13       37.27       51.82     22.13 o 
   7   1  13       58.29       62.75     23.26 o 
 -10   2  13       32.17       59.28     29.26 o 
  -9   2  13        0.59      -10.41     31.78 o 
  -8   2  13      125.57      115.23     28.44 o 
  -7   2  13     1312.79     1178.05     57.80 o 
  -6   2  13      203.80      227.93     22.39 o 
  -5   2  13     2696.92     2483.66    131.34 o 
  -4   2  13      256.29      280.47     21.92 o 
  -3   2  13     2605.40     2346.14    106.16 o 
  -2   2  13       77.41      121.37     20.30 o 
  -1   2  13     2293.49     2369.67     93.30 o 
   0   2  13      522.81      496.80     47.75 o 
   1   2  13       73.34       67.55     28.10 o 
   2   2  13      519.50      569.02     54.66 o 
   3   2  13     1441.22     1359.41     89.14 o 
   4   2  13       40.63       74.60     20.28 o 
   5   2  13      142.42      177.96     24.88 o 
   6   2  13     1516.19     1286.37     76.83 o 
   7   2  13        0.01       39.57     26.00 o 
 -10   3  13      278.92      235.80     35.17 o 
  -9   3  13      122.49      160.11     25.11 o 
  -8   3  13       98.24      107.52     21.40 o 
  -7   3  13        3.66       41.84     22.68 o 
  -6   3  13      749.68      849.50     58.46 o 
  -5   3  13      526.87      608.21     40.96 o 
  -4   3  13     1971.44     1864.08     92.16 o 
  -3   3  13      583.12      555.13     34.78 o 
  -2   3  13       79.84      110.51     17.25 o 
  -1   3  13     1271.84     1309.84     57.92 o 
   0   3  13     9044.36     8747.85     96.68 o 
   1   3  13      223.75      313.13     23.59 o 
   2   3  13      212.95      247.85     42.55 o 
   3   3  13     4101.29     3789.58    280.34 o 
   4   3  13       29.98       19.64     22.54 o 
   5   3  13       84.32       58.77     21.68 o 
   6   3  13        1.47       13.27     20.47 o 
   7   3  13       22.58       39.18     29.23 o 
 -10   4  13      309.84      203.37     30.33 o 
  -9   4  13      112.46       85.17     28.03 o 
  -8   4  13     1028.95     1021.47     82.63 o 
  -7   4  13      659.22      577.03     51.65 o 
  -6   4  13      334.33      308.34     26.59 o 
  -5   4  13     1434.02     1459.28     56.75 o 
  -4   4  13       93.46      166.93     19.56 o 
  -3   4  13       30.09       27.56     19.99 o 
  -2   4  13    11100.59    10187.59    992.16 o 
  -1   4  13        9.69       31.84     18.46 o 
   0   4  13      909.80      973.78     35.59 o 
   1   4  13    13325.08    13546.10    326.92 o 
   2   4  13     1656.45     1795.17    107.76 o 
   3   4  13        3.92      -22.14     22.14 o 
   4   4  13        1.36        9.47     25.24 o 
   5   4  13      605.08      585.25     88.81 o 
   6   4  13      465.26      417.25     43.26 o 
 -10   5  13        0.26        7.45     24.41 o 
  -9   5  13        4.72       39.35     22.84 o 
  -8   5  13      154.72      146.31     21.91 o 
  -7   5  13        2.66       -8.83     21.67 o 
  -6   5  13       44.88       48.33     20.01 o 
  -5   5  13      878.19      901.16     45.56 o 
  -4   5  13      159.14      203.09     22.03 o 
  -3   5  13     1537.80     1585.69     78.92 o 
  -2   5  13       68.44       98.76     23.51 o 
  -1   5  13     2806.58     2663.38    168.77 o 
   0   5  13      615.15      726.97     53.39 o 
   1   5  13      482.39      500.96     37.81 o 
   2   5  13      295.87      314.49     34.56 o 
   3   5  13      295.05      252.13     41.88 o 
   4   5  13      547.89      687.57     60.28 o 
   5   5  13      117.34      213.83     53.66 o 
   6   5  13        0.71       46.55     25.58 o 
  -9   6  13      189.76      203.47     37.63 o 
  -8   6  13      786.76      734.07     50.43 o 
  -7   6  13     2452.81     2343.36    156.15 o 
  -6   6  13      203.74      253.86     18.87 o 
  -5   6  13      949.90      943.61     56.83 o 
  -4   6  13     1016.77      966.58     43.15 o 
  -3   6  13     2414.16     2348.36    131.62 o 
  -2   6  13     1447.24     1376.14    113.54 o 
  -1   6  13       32.79       74.36     20.39 o 
   0   6  13     3345.95     3307.44    163.69 o 
   1   6  13     1812.06     1891.59     65.92 o 
   2   6  13      169.92      177.27     28.07 o 
   3   6  13      575.78      641.86    107.49 o 
   4   6  13      415.33      363.12     37.28 o 
   5   6  13        4.98      -12.62     38.81 o 
   6   6  13     2324.16     1687.37    155.71 o 
  -9   7  13       41.35       57.45     20.31 o 
  -8   7  13      157.37      125.24     22.67 o 
  -7   7  13      370.65      405.22     26.44 o 
  -6   7  13       42.98       53.96     19.08 o 
  -5   7  13     1399.18     1500.72    122.45 o 
  -4   7  13       35.63       34.05     18.69 o 
  -3   7  13      118.88      138.17     16.79 o 
  -2   7  13     1487.46     1422.44     96.76 o 
  -1   7  13      311.02      302.79     21.23 o 
   0   7  13      598.26      629.58     20.29 o 
   1   7  13        9.02       36.87     21.47 o 
   2   7  13      290.06      315.23     22.30 o 
   3   7  13        0.80       27.39     58.90 o 
   4   7  13      401.50      435.66    147.82 o 
   5   7  13        3.23        0.33     39.31 o 
   6   7  13      135.24      136.33     35.03 o 
  -9   8  13      118.69      162.47     26.59 o 
  -8   8  13      509.80      541.24     52.94 o 
  -7   8  13      921.07      931.69     51.17 o 
  -6   8  13      228.80      269.03     25.54 o 
  -5   8  13      199.29      203.76     19.26 o 
  -4   8  13        6.82       64.29     19.27 o 
  -3   8  13     1464.00     1426.40    111.29 o 
  -2   8  13     1094.59     1101.04     43.43 o 
  -1   8  13      421.14      449.85     42.83 o 
   0   8  13      604.32      628.26     40.85 o 
   1   8  13     1068.57     1056.78     26.04 o 
   2   8  13       86.96      162.80     33.37 o 
   3   8  13      674.12      740.37     72.41 o 
   4   8  13       38.71       98.42     31.06 o 
   5   8  13       78.89       41.88     39.87 o 
   6   8  13      920.45      728.01     52.30 o 
  -9   9  13       39.78       12.10     26.44 o 
  -8   9  13       33.36       69.52     20.54 o 
  -7   9  13      675.38      594.62     39.44 o 
  -6   9  13        1.43      -16.62     19.79 o 
  -5   9  13     2932.46     2904.46    206.36 o 
  -4   9  13       95.05      125.44     18.80 o 
  -3   9  13     1363.85     1283.48    135.89 o 
  -2   9  13      902.18      912.26     36.04 o 
  -1   9  13      275.36      241.49     24.48 o 
   0   9  13      258.48      347.00     22.44 o 
   1   9  13      968.10      963.04     42.28 o 
   2   9  13        0.52       -7.35     24.91 o 
   3   9  13       91.39      169.00     26.29 o 
   4   9  13     1899.06     1848.18    179.55 o 
   5   9  13      277.65      186.00     94.78 o 
  -8  10  13      134.79      150.55     18.79 o 
  -7  10  13        8.74       16.85     21.04 o 
  -6  10  13       57.76       61.02     18.98 o 
  -5  10  13       86.58       96.62     21.76 o 
  -4  10  13      182.09      192.41     34.22 o 
  -3  10  13        2.15        6.86     19.48 o 
  -2  10  13     2089.18     2178.46    135.16 o 
  -1  10  13      122.79      146.31     29.07 o 
   0  10  13       36.88       62.60     22.38 o 
   1  10  13      289.85      346.07     29.60 o 
   2  10  13     1017.61      984.82     31.08 o 
   3  10  13       71.59      143.40     26.98 o 
   4  10  13        5.20       67.06     50.44 o 
   5  10  13      239.81      273.92     39.32 o 
  -8  11  13      117.76      153.58     21.05 o 
  -7  11  13       53.97       96.27     18.97 o 
  -6  11  13      126.40      180.99     22.73 o 
  -5  11  13      647.18      652.22     59.60 o 
  -4  11  13      731.46      811.07     75.00 o 
  -3  11  13       20.25       81.50     18.47 o 
  -2  11  13      376.75      364.82     37.28 o 
  -1  11  13     2528.37     2629.30    208.11 o 
   0  11  13     3794.93     4117.70     56.16 o 
   1  11  13       16.15       58.61     28.31 o 
   2  11  13        0.66       43.03     30.51 o 
   3  11  13     1603.58     1613.26     60.85 o 
   4  11  13       11.31       11.99     28.08 o 
  -7  12  13        1.87       60.60     25.21 o 
  -6  12  13      152.14      136.38     35.28 o 
  -5  12  13      198.04      202.71     26.32 o 
  -4  12  13       26.48       28.28     18.73 o 
  -3  12  13      213.66      233.74     35.99 o 
  -2  12  13      336.61      339.27     24.08 o 
  -1  12  13       49.35       62.33     24.88 o 
   0  12  13       44.18       60.02     78.83 o 
   1  12  13     1429.41     1561.25     55.94 o 
   2  12  13      415.03      412.92     41.41 o 
   3  12  13       28.46      -17.81     31.95 o 
   4  12  13        4.87       40.13     33.97 o 
  -7  13  13       15.43       43.61     19.90 o 
  -6  13  13       88.77       93.67     28.29 o 
  -5  13  13     1222.38     1241.10    135.07 o 
  -4  13  13        7.40      -16.10     24.34 o 
  -3  13  13        7.96       57.22     18.76 o 
  -2  13  13      430.02      421.50     22.59 o 
  -1  13  13       30.32       73.32     24.43 o 
   0  13  13      156.14      184.01     23.33 o 
   1  13  13       78.20      103.47     24.73 o 
   2  13  13      260.15      336.82     32.33 o 
   3  13  13       18.16       73.37     33.77 o 
  -6  14  13        0.24       30.94     29.83 o 
  -5  14  13      327.38      327.15     24.97 o 
  -4  14  13      358.80      313.87     22.01 o 
  -3  14  13      295.70      355.37     37.85 o 
  -2  14  13       27.62       50.73     26.66 o 
  -1  14  13       37.20       34.58     25.80 o 
   0  14  13      334.11      434.07     37.31 o 
   1  14  13      122.52      172.52     32.83 o 
   2  14  13        0.01       74.07     25.90 o 
  -5  15  13      109.67      144.42     35.91 o 
  -4  15  13        0.07       29.39     22.03 o 
  -3  15  13       23.84       35.97     25.94 o 
  -2  15  13       53.56       50.24     23.98 o 
  -1  15  13        8.81        6.89     24.27 o 
   0  15  13        5.33       95.79     27.00 o 
   1  15  13      149.22      201.63     46.98 o 
  -3  16  13      288.96      304.78     25.50 o 
  -2  16  13        4.32       57.86     23.81 o 
  -1  16  13       84.11       95.72     27.53 o 
   0  16  13       32.44       40.36     28.10 o 
 -10   0  14        3.05       94.52     60.19 o 
  -9   0  14     1142.05      995.03     59.39 o 
  -8   0  14        9.73       59.57     51.80 o 
  -7   0  14      893.10      898.66     55.07 o 
  -6   0  14     3843.54     3662.88     51.89 o 
  -5   0  14      750.48      811.56     52.24 o 
  -4   0  14     1354.30     1189.57     33.58 o 
  -3   0  14       11.27       44.67     49.64 o 
  -2   0  14     3009.28     2455.47    172.44 o 
  -1   0  14     3634.60     4040.68     56.83 o 
   0   0  14     2246.40     2402.20     51.98 o 
   1   0  14      125.50       28.42     46.24 o 
   2   0  14     1088.17     1159.54     52.16 o 
   3   0  14     2807.48     2741.62     59.04 o 
   4   0  14     3084.59     2670.39    255.10 o 
   5   0  14     2031.55     1954.62    246.28 o 
   6   0  14        1.39       34.96     31.28 o 
 -10   1  14        6.68      101.59     34.85 o 
  -9   1  14        0.19       -5.22     62.31 o 
  -8   1  14      337.35      342.56     38.46 o 
  -7   1  14      417.84      386.63     30.59 o 
  -6   1  14       17.34       72.52     28.51 o 
  -5   1  14      204.57      224.76     24.93 o 
  -4   1  14     1967.36     1795.32     29.34 o 
  -3   1  14       19.96       48.55     24.94 o 
  -2   1  14        0.42       33.81     18.64 o 
  -1   1  14      340.19      364.23     25.48 o 
   0   1  14     2350.20     2347.27     83.49 o 
   1   1  14      336.72      355.85     25.20 o 
   2   1  14     1613.66     1649.35    172.68 o 
   3   1  14      345.63      347.57     29.58 o 
   4   1  14      633.37      597.83     50.79 o 
   5   1  14      703.78      707.80     64.79 o 
   6   1  14       81.67       96.51     27.39 o 
 -10   2  14      113.86       85.72     27.25 o 
  -9   2  14      498.13      415.25     22.51 o 
  -8   2  14       22.12       50.85     26.47 o 
  -7   2  14     1289.75     1141.12     39.84 o 
  -6   2  14      687.63      655.71     26.16 o 
  -5   2  14      144.07      212.06     20.31 o 
  -4   2  14     1497.66     1460.04     64.24 o 
  -3   2  14      415.68      427.12     36.88 o 
  -2   2  14       14.57       40.82     16.95 o 
  -1   2  14    13130.88    13437.81    784.07 o 
   0   2  14      667.05      655.42     31.07 o 
   1   2  14      391.11      406.96     55.94 o 
   2   2  14      661.97      604.86     24.00 o 
   3   2  14       47.08       44.68     21.45 o 
   4   2  14      931.77      895.07     61.98 o 
   5   2  14      589.83      525.31     43.15 o 
   6   2  14      422.98      397.67     30.22 o 
 -10   3  14       38.41       52.22     26.97 o 
  -9   3  14      186.25       97.13     25.50 o 
  -8   3  14      259.62      280.41     26.76 o 
  -7   3  14      661.15      722.23     50.38 o 
  -6   3  14       15.57       11.12     18.98 o 
  -5   3  14      413.40      419.17     26.02 o 
  -4   3  14     1477.52     1460.83     75.42 o 
  -3   3  14     6016.86     5240.84    314.31 o 
  -2   3  14        5.42        0.10     18.65 o 
  -1   3  14        2.47       84.88     17.90 o 
   0   3  14      158.32      136.33     22.76 o 
   1   3  14     1309.53     1323.47     56.13 o 
   2   3  14     3431.54     3631.40     80.54 o 
   3   3  14       82.13      133.76     36.12 o 
   4   3  14        7.41        8.21     27.42 o 
   5   3  14      133.02      150.78     64.43 o 
   6   3  14       42.24       70.10     28.08 o 
  -9   4  14      188.54      154.98     26.05 o 
  -8   4  14        2.19       17.17     23.79 o 
  -7   4  14       54.27      125.03     20.87 o 
  -6   4  14      152.12      208.17     20.53 o 
  -5   4  14        4.66       32.53     17.67 o 
  -4   4  14      727.10      700.71     39.84 o 
  -3   4  14       61.28       56.15     21.18 o 
  -2   4  14      448.75      454.96     83.09 o 
  -1   4  14     3015.33     2955.68     96.89 o 
   0   4  14       64.17      114.97     19.42 o 
   1   4  14       13.00       36.20     25.19 o 
   2   4  14        4.28       -2.80     30.42 o 
   3   4  14       54.66      102.59     25.36 o 
   4   4  14       76.69      127.51     25.98 o 
   5   4  14      231.92      193.40     28.24 o 
   6   4  14       20.79       11.58     26.70 o 
  -9   5  14      345.08      257.22     38.07 o 
  -8   5  14      138.53      140.75     22.43 o 
  -7   5  14      951.67     1060.19     74.95 o 
  -6   5  14      190.37      190.72     20.51 o 
  -5   5  14      871.74      867.24     60.85 o 
  -4   5  14      414.08      474.79     25.46 o 
  -3   5  14     5764.55     5294.25    315.95 o 
  -2   5  14     1191.22     1112.09     85.26 o 
  -1   5  14      281.43      218.04     64.03 o 
   0   5  14      381.90      407.32     25.98 o 
   1   5  14     3055.73     3016.38     68.30 o 
   2   5  14     2407.86     2532.21    134.46 o 
   3   5  14      499.38      491.05     46.24 o 
   4   5  14       63.76       58.50     27.35 o 
   5   5  14       62.38       66.13     32.38 o 
   6   5  14       24.68       23.99     47.15 o 
  -9   6  14       46.71      113.55     29.26 o 
  -8   6  14        2.04      -28.47     28.47 o 
  -7   6  14      121.93      116.50     20.93 o 
  -6   6  14        5.15       33.70     20.78 o 
  -5   6  14     1062.94      975.54     63.97 o 
  -4   6  14        1.59       14.92     24.18 o 
  -3   6  14      337.10      286.56     30.38 o 
  -2   6  14     1671.74     1619.90     84.82 o 
  -1   6  14     2129.80     2208.40     75.30 o 
   0   6  14       90.54      152.28     41.70 o 
   1   6  14        2.26       54.89     24.66 o 
   2   6  14      572.97      603.80     37.97 o 
   3   6  14      236.15      242.69     51.27 o 
   4   6  14       34.95       20.56     52.86 o 
   5   6  14        6.80       97.08     57.19 o 
  -9   7  14       53.89       18.91     20.91 o 
  -8   7  14      314.31      256.70     26.62 o 
  -7   7  14     1636.03     1500.62    100.17 o 
  -6   7  14      203.92      273.52     25.86 o 
  -5   7  14      313.66      329.71     20.71 o 
  -4   7  14     2722.52     2448.28    144.38 o 
  -3   7  14      560.94      540.40     26.67 o 
  -2   7  14       80.66       50.21     24.04 o 
  -1   7  14        7.45       35.59     18.93 o 
   0   7  14      805.66      911.10     49.02 o 
   1   7  14       63.58      156.55     28.96 o 
   2   7  14     3676.22     3833.56    154.16 o 
   3   7  14      466.40      563.30     38.95 o 
   4   7  14      484.24      528.21    118.52 o 
   5   7  14     1168.24      912.82    121.92 o 
  -8   8  14        3.44       27.60     20.40 o 
  -7   8  14       33.60       53.23     19.62 o 
  -6   8  14     2349.82     2202.27    136.33 o 
  -5   8  14       37.21       59.86     19.15 o 
  -4   8  14        0.98       33.94     19.50 o 
  -3   8  14      142.38      116.37     18.88 o 
  -2   8  14      687.40      706.89     44.83 o 
  -1   8  14      747.02      781.38     42.83 o 
   0   8  14      727.51      771.81     37.28 o 
   1   8  14      568.90      602.68     44.58 o 
   2   8  14      994.90     1068.14     38.49 o 
   3   8  14     1223.21     1346.18     85.37 o 
   4   8  14     1007.31      887.17     35.62 o 
   5   8  14      306.77      349.32     49.91 o 
  -8   9  14       21.30       51.45     20.66 o 
  -7   9  14      116.31      129.37     19.60 o 
  -6   9  14      285.32      282.27     28.95 o 
  -5   9  14      540.86      519.39     31.19 o 
  -4   9  14        0.42       37.30     21.18 o 
  -3   9  14     1332.92     1353.84     80.21 o 
  -2   9  14      143.99      217.99     27.24 o 
  -1   9  14      679.93      709.84     32.65 o 
   0   9  14      331.40      357.84     20.72 o 
   1   9  14     1141.26     1147.54     39.45 o 
   2   9  14      679.43      666.24     22.98 o 
   3   9  14       55.81       91.02     27.47 o 
   4   9  14      228.07      187.38     66.76 o 
   5   9  14        5.68       72.45     61.16 o 
  -8  10  14        0.08       34.68     24.00 o 
  -7  10  14      208.88      172.63     23.19 o 
  -6  10  14      456.21      421.05     27.73 o 
  -5  10  14        9.66       27.41     19.27 o 
  -4  10  14      151.83      179.75     32.39 o 
  -3  10  14      315.30      339.76     37.59 o 
  -2  10  14       40.75       47.71     29.69 o 
  -1  10  14     2710.30     2928.55     63.26 o 
   0  10  14      590.87      609.80     27.63 o 
   1  10  14      115.43      179.23     26.22 o 
   2  10  14       35.46       42.45     40.33 o 
   3  10  14       69.55      103.98     22.99 o 
   4  10  14     1116.96      963.06     64.07 o 
  -7  11  14        8.50       23.30     22.00 o 
  -6  11  14      215.20      234.05     28.89 o 
  -5  11  14        0.63        3.45     20.37 o 
  -4  11  14       47.70      102.69     22.25 o 
  -3  11  14       39.20       46.21     19.24 o 
  -2  11  14      263.98      264.55     22.94 o 
  -1  11  14        0.88       31.11     23.80 o 
   0  11  14      111.25      170.46     31.46 o 
   1  11  14      138.68      158.01     46.46 o 
   2  11  14      113.93      143.03     27.80 o 
   3  11  14       12.95       17.68     28.45 o 
   4  11  14       54.73      126.71     40.05 o 
  -7  12  14      214.58      192.58     33.94 o 
  -6  12  14      289.55      277.81     29.78 o 
  -5  12  14        9.04        7.45     24.21 o 
  -4  12  14      335.66      366.78     32.70 o 
  -3  12  14       37.07       95.24     22.16 o 
  -2  12  14        1.33       41.63     22.14 o 
  -1  12  14     1841.12     1946.45    106.29 o 
   0  12  14        0.10       32.82     26.92 o 
   1  12  14       22.17       24.64     58.08 o 
   2  12  14       32.86       75.17     33.13 o 
   3  12  14        7.58       46.85     34.02 o 
  -6  13  14        0.20        9.54     19.73 o 
  -5  13  14        2.42       30.85     20.36 o 
  -4  13  14       28.65       37.65     28.23 o 
  -3  13  14     1391.17     1495.93     86.26 o 
  -2  13  14      172.18      235.28     23.04 o 
  -1  13  14        4.45       23.76     27.74 o 
   0  13  14      344.97      345.84     32.81 o 
   1  13  14      438.90      487.53     34.20 o 
   2  13  14        0.48      118.78     34.00 o 
  -5  14  14      193.05      219.17     35.92 o 
  -4  14  14      118.25      181.39     22.09 o 
  -3  14  14       19.20       27.75     25.87 o 
  -2  14  14      564.38      617.73     55.20 o 
  -1  14  14        5.17       18.47     27.70 o 
   0  14  14      170.11      161.17     33.49 o 
   1  14  14        0.53       95.59     29.29 o 
  -3  15  14      224.05      250.76     25.35 o 
  -2  15  14       24.84       79.17     50.37 o 
  -1  15  14       22.08       40.07     24.96 o 
   0  15  14       46.84       62.82     28.79 o 
  -9   1  15      176.68      160.39     28.82 o 
  -8   1  15       20.86       80.56     31.99 o 
  -7   1  15       69.59       97.51     36.91 o 
  -6   1  15      841.86      965.77    172.18 o 
  -5   1  15     6779.95     5887.01    323.82 o 
  -4   1  15      107.36      105.41     22.53 o 
  -3   1  15      132.14      127.14     25.08 o 
  -2   1  15      252.19      282.02     22.07 o 
  -1   1  15       38.85       46.17    106.30 o 
   0   1  15     3649.95     3547.10     84.19 o 
   1   1  15     4146.64     4332.56     61.86 o 
   2   1  15      151.57      171.51     29.74 o 
   3   1  15     1984.20     1829.87    185.77 o 
   4   1  15      394.66      406.42     32.63 o 
   5   1  15       76.05       88.04     28.56 o 
  -9   2  15        0.13      -11.59     28.68 o 
  -8   2  15      515.01      465.26     23.17 o 
  -7   2  15      103.09      109.52     25.67 o 
  -6   2  15       84.59       87.40     19.45 o 
  -5   2  15      204.47      173.52     22.65 o 
  -4   2  15       35.73       60.26     18.63 o 
  -3   2  15      815.77      898.81     51.14 o 
  -2   2  15      112.80      145.62     22.56 o 
  -1   2  15     1817.05     1841.32    123.58 o 
   0   2  15      264.53      345.55     25.90 o 
   1   2  15     1605.47     1538.79     64.20 o 
   2   2  15       24.18       21.63     26.22 o 
   3   2  15     2076.34     2218.42    154.37 o 
   4   2  15       31.06       -6.14     26.22 o 
   5   2  15       95.31       91.33     31.31 o 
  -9   3  15      204.50      202.36     29.72 o 
  -8   3  15        0.37       26.83     24.09 o 
  -7   3  15      236.48      274.07     24.27 o 
  -6   3  15        0.77       32.65     20.88 o 
  -5   3  15     2502.13     2473.64    145.73 o 
  -4   3  15      483.03      462.73     31.24 o 
  -3   3  15     1576.37     1474.66    113.07 o 
  -2   3  15     2123.92     2191.75    114.00 o 
  -1   3  15       10.29       15.76     32.06 o 
   0   3  15     3890.78     3866.42    108.72 o 
   1   3  15        2.14       22.60     29.69 o 
   2   3  15      817.15      780.51     25.25 o 
   3   3  15      148.77      160.47     23.34 o 
   4   3  15        1.62       34.55     28.65 o 
   5   3  15       65.57       67.18     27.21 o 
  -9   4  15      191.61      248.69     34.39 o 
  -8   4  15      940.08      845.04     58.26 o 
  -7   4  15      538.93      491.19     36.79 o 
  -6   4  15      160.53      150.17     19.81 o 
  -5   4  15      355.21      385.32     20.11 o 
  -4   4  15     1651.29     1712.41    109.44 o 
  -3   4  15     3756.50     3489.86    282.24 o 
  -2   4  15     4450.11     4282.17    225.44 o 
  -1   4  15      184.39      234.95     20.06 o 
   0   4  15     1316.07     1347.92     28.98 o 
   1   4  15     1609.08     1599.22     60.75 o 
   2   4  15      750.45      622.95     30.35 o 
   3   4  15      144.40      139.89     46.08 o 
   4   4  15     1052.54     1034.01     89.46 o 
   5   4  15       20.79       37.63     29.03 o 
  -9   5  15       43.93       36.35     26.91 o 
  -8   5  15      211.65      208.14     28.43 o 
  -7   5  15       16.47       61.98     22.09 o 
  -6   5  15       95.55      128.63     21.68 o 
  -5   5  15      227.00      250.83     19.55 o 
  -4   5  15      517.68      468.96     29.39 o 
  -3   5  15       82.83      127.19     24.97 o 
  -2   5  15      198.60      206.24     24.80 o 
  -1   5  15        3.16       13.36     23.97 o 
   0   5  15       46.65       45.26     20.72 o 
   1   5  15     1045.47     1103.15     29.97 o 
   2   5  15      168.11      249.16     27.71 o 
   3   5  15       29.10       44.43     26.57 o 
   4   5  15      278.79      234.20     43.49 o 
   5   5  15      345.64      358.25     47.64 o 
  -9   6  15       20.47       57.31     27.15 o 
  -8   6  15     1188.03      985.83     49.93 o 
  -7   6  15      449.44      474.32     32.49 o 
  -6   6  15      129.03      155.14     18.48 o 
  -5   6  15       56.86       65.78     19.65 o 
  -4   6  15        5.28       -5.58     18.56 o 
  -3   6  15     4766.23     4480.59    338.44 o 
  -2   6  15     1312.85     1301.22     79.49 o 
  -1   6  15     1184.72     1265.04     37.62 o 
   0   6  15       12.66       40.75     25.85 o 
   1   6  15     1218.38     1326.76     48.47 o 
   2   6  15        0.01        7.00     27.07 o 
   3   6  15     2181.77     2132.82     90.50 o 
   4   6  15       47.57       59.35     32.46 o 
   5   6  15       39.28      154.61     42.84 o 
  -8   7  15      122.28      172.24     24.09 o 
  -7   7  15       57.20       39.80     21.36 o 
  -6   7  15        9.66       24.49     20.15 o 
  -5   7  15      156.56      141.57     17.76 o 
  -4   7  15       62.13       76.75     22.04 o 
  -3   7  15      253.29      323.72     30.41 o 
  -2   7  15      549.59      471.27     34.28 o 
  -1   7  15        3.56       49.11     21.72 o 
   0   7  15       10.07       41.88     22.81 o 
   1   7  15      460.17      507.13     44.05 o 
   2   7  15        3.49      -15.01     43.91 o 
   3   7  15       15.32       15.53     54.72 o 
   4   7  15      237.43      196.71     41.48 o 
  -8   8  15      383.09      343.63     23.00 o 
  -7   8  15       16.06       44.22     32.88 o 
  -6   8  15       28.57       33.37     27.22 o 
  -5   8  15       15.59       -0.90     20.26 o 
  -4   8  15       57.95       27.09     19.02 o 
  -3   8  15      692.01      661.68     98.27 o 
  -2   8  15      982.32      984.46     50.74 o 
  -1   8  15      168.95      220.30     25.28 o 
   0   8  15      233.27      237.18     21.19 o 
   1   8  15      968.02      978.76     28.02 o 
   2   8  15      229.55      213.38     24.46 o 
   3   8  15      707.44      744.12     81.59 o 
   4   8  15        4.24       -8.59     33.43 o 
  -8   9  15        0.21       37.96     24.59 o 
  -7   9  15        9.87       39.76     23.15 o 
  -6   9  15      383.38      372.89     21.84 o 
  -5   9  15     1036.48      981.04     77.82 o 
  -4   9  15      107.27      125.75     22.73 o 
  -3   9  15      456.03      399.74     37.91 o 
  -2   9  15       44.45       51.23     23.34 o 
  -1   9  15      122.75      172.95     25.69 o 
   0   9  15      432.33      463.44     31.00 o 
   1   9  15     1835.15     1890.49     70.26 o 
   2   9  15      346.72      367.80     28.15 o 
   3   9  15     1028.52     1048.94     74.70 o 
   4   9  15      112.79      217.45     42.14 o 
  -7  10  15       43.06       60.34     24.11 o 
  -6  10  15        1.26       20.17     22.89 o 
  -5  10  15      312.12      325.50     21.10 o 
  -4  10  15        1.28       26.27     19.38 o 
  -3  10  15      199.66      263.14     27.79 o 
  -2  10  15      564.87      568.25     26.72 o 
  -1  10  15      411.21      463.77     26.93 o 
   0  10  15      548.18      626.58     24.92 o 
   1  10  15       44.73       91.84     27.52 o 
   2  10  15       53.47      102.45     28.13 o 
   3  10  15       17.78       29.19     23.76 o 
  -6  11  15       49.45       33.52     21.26 o 
  -5  11  15     1251.66     1267.94    138.92 o 
  -4  11  15      222.64      214.95     20.91 o 
  -3  11  15      360.64      380.50     21.32 o 
  -2  11  15      796.29      802.10     58.33 o 
  -1  11  15       30.25       48.10     24.55 o 
   0  11  15     1497.07     1730.25     53.29 o 
   1  11  15        3.93       73.17     24.80 o 
   2  11  15      134.12      152.06     23.95 o 
   3  11  15      330.47      428.15     53.53 o 
  -6  12  15      223.55      248.97     54.84 o 
  -5  12  15        2.57       67.47     29.20 o 
  -4  12  15      699.81      765.10     74.66 o 
  -3  12  15        0.15        7.34     20.01 o 
  -2  12  15      264.96      287.76     34.52 o 
  -1  12  15       32.13       82.75     26.57 o 
   0  12  15      114.73      126.02     23.65 o 
   1  12  15      227.25      273.49     22.06 o 
   2  12  15      207.25      285.38     36.95 o 
  -5  13  15      643.52      652.32     58.01 o 
  -4  13  15       18.48       51.80     22.61 o 
  -3  13  15       25.67       83.62     23.59 o 
  -2  13  15       26.28       58.74     41.05 o 
  -1  13  15       69.48      118.14     23.61 o 
   0  13  15       37.68       87.24     23.96 o 
   1  13  15      426.48      569.47     42.26 o 
  -3  14  15      331.41      400.70     45.93 o 
  -2  14  15       52.43       97.46     37.68 o 
  -1  14  15      186.22      142.86     27.02 o 
   0  14  15       17.63       73.16     41.39 o 
  -9   0  16      705.17      477.70     60.54 o 
  -8   0  16       12.91       87.90     55.51 o 
  -7   0  16       19.93      -26.39     54.63 o 
  -6   0  16     2169.85     1951.06     62.84 o 
  -5   0  16      637.22      622.70     53.57 o 
  -4   0  16      398.50      414.39     35.21 o 
  -3   0  16     2428.91     1996.35    344.80 o 
  -2   0  16      253.38      234.04     47.30 o 
  -1   0  16     1441.85     1435.67     52.77 o 
   0   0  16     3831.90     4135.90     59.66 o 
   1   0  16     2491.33     2694.32     57.54 o 
   2   0  16       48.74       20.30     37.60 o 
   3   0  16       48.32       73.78     39.10 o 
   4   0  16     2142.39     1703.34     61.95 o 
   5   0  16      317.10      225.13     44.66 o 
  -9   1  16       24.36       43.26     29.67 o 
  -8   1  16        1.38       48.83     38.66 o 
  -7   1  16      505.99      539.43     44.52 o 
  -6   1  16        0.32        2.51     52.38 o 
  -5   1  16      174.10      200.07     33.87 o 
  -4   1  16      242.16      235.52     31.89 o 
  -3   1  16       64.57       51.17     25.29 o 
  -2   1  16      414.67      418.47     27.12 o 
  -1   1  16     1126.05     1266.72     71.84 o 
   0   1  16        3.18       86.85     32.65 o 
   1   1  16        7.59       88.80    104.93 o 
   2   1  16     1213.85     1216.27     32.96 o 
   3   1  16       27.12       -2.28     31.64 o 
   4   1  16       38.88       76.66     32.42 o 
   5   1  16       65.93      161.65     39.27 o 
  -9   2  16      318.96      282.75     30.74 o 
  -8   2  16      144.20      140.08     29.17 o 
  -7   2  16       54.93       34.70     31.65 o 
  -6   2  16      610.89      635.41     25.42 o 
  -5   2  16       26.35       62.88     23.06 o 
  -4   2  16     3000.69     2707.43    202.19 o 
  -3   2  16      391.45      287.39     25.72 o 
  -2   2  16       42.97       64.21     24.11 o 
  -1   2  16     4076.21     4139.21    229.33 o 
   0   2  16       19.55       15.82     27.12 o 
   1   2  16      235.64      210.51     29.49 o 
   2   2  16       18.34       50.42     40.20 o 
   3   2  16      547.19      480.24    100.96 o 
   4   2  16      179.24      249.02     29.22 o 
   5   2  16     1122.82      846.24     95.05 o 
  -9   3  16       76.62       36.18     27.02 o 
  -8   3  16        9.71      -13.01     28.67 o 
  -7   3  16      527.08      555.53     33.68 o 
  -6   3  16      642.21      573.33     21.73 o 
  -5   3  16        0.42        7.37     21.49 o 
  -4   3  16      508.09      478.51     42.16 o 
  -3   3  16     1058.50     1100.41     92.07 o 
  -2   3  16      281.89      293.20     40.71 o 
  -1   3  16     1212.71     1213.19     73.96 o 
   0   3  16       90.74       81.99     28.60 o 
   1   3  16     1304.66     1329.05     35.33 o 
   2   3  16      406.44      417.95     26.94 o 
   3   3  16      472.89      520.40     56.28 o 
   4   3  16      117.29      116.86     27.97 o 
  -8   4  16        9.88       16.73     29.10 o 
  -7   4  16       60.10       14.77     25.34 o 
  -6   4  16       13.51       29.37     18.94 o 
  -5   4  16      108.83      138.99     21.87 o 
  -4   4  16      982.01      878.58     43.95 o 
  -3   4  16       69.85       81.95     25.32 o 
  -2   4  16       48.14      103.89     24.75 o 
  -1   4  16      279.05      305.94     23.69 o 
   0   4  16        0.18       -1.21     21.25 o 
   1   4  16       53.36      125.13     23.44 o 
   2   4  16       70.25      229.75     71.94 o 
   3   4  16       46.61       59.79     29.04 o 
   4   4  16      115.20      137.68     27.08 o 
  -8   5  16       27.34       15.33     29.07 o 
  -7   5  16      680.64      665.16     42.20 o 
  -6   5  16     1286.72     1200.06     33.67 o 
  -5   5  16        1.63       31.88     19.71 o 
  -4   5  16     1550.80     1426.17     88.05 o 
  -3   5  16     1728.56     1531.98    114.82 o 
  -2   5  16      545.13      582.26     44.44 o 
  -1   5  16      986.23      987.57     25.37 o 
   0   5  16       36.25      105.36     30.98 o 
   1   5  16     1107.04     1083.08     35.38 o 
   2   5  16      486.80      460.73     34.02 o 
   3   5  16      958.80     1041.81     51.32 o 
   4   5  16      469.65      485.25     58.27 o 
  -8   6  16       53.55       30.05     39.51 o 
  -7   6  16        0.63       26.25     19.00 o 
  -6   6  16      219.05      242.68     23.57 o 
  -5   6  16       53.53       53.64     20.15 o 
  -4   6  16      102.20       55.16     19.78 o 
  -3   6  16      172.18      178.15     36.91 o 
  -2   6  16        9.14       14.39     28.77 o 
  -1   6  16      798.28      772.54     25.02 o 
   0   6  16      170.04      177.40     21.22 o 
   1   6  16      272.84      271.94     26.91 o 
   2   6  16       73.67      103.76     31.03 o 
   3   6  16      133.86      161.71     49.51 o 
   4   6  16      153.50      118.78     38.65 o 
  -8   7  16        5.90       29.30     27.10 o 
  -7   7  16     1556.46     1480.35    108.49 o 
  -6   7  16      116.17      109.13     22.17 o 
  -5   7  16       91.29       92.73     19.06 o 
  -4   7  16      700.57      670.30     37.32 o 
  -3   7  16       20.10       47.03     24.89 o 
  -2   7  16       51.10       60.37     25.68 o 
  -1   7  16     3114.52     3250.69     35.43 o 
   0   7  16       37.81        5.85     25.86 o 
   1   7  16       79.61      127.30     22.22 o 
   2   7  16     2416.81     2613.99     51.48 o 
   3   7  16        5.76       52.09     48.71 o 
   4   7  16      101.30      110.67     59.30 o 
  -7   8  16       78.60       65.39     24.02 o 
  -6   8  16      913.10      847.35     66.97 o 
  -5   8  16      342.73      346.70     24.07 o 
  -4   8  16       22.60       29.90     23.71 o 
  -3   8  16      321.54      346.94     24.24 o 
  -2   8  16       13.56      -12.37     22.76 o 
  -1   8  16      272.70      276.73     24.38 o 
   0   8  16     1373.00     1546.91     59.17 o 
   1   8  16      317.03      340.41     25.39 o 
   2   8  16       34.57       71.77     40.59 o 
   3   8  16      116.57      166.09     41.48 o 
  -7   9  16      332.31      328.41     26.48 o 
  -6   9  16      137.92      144.10     20.43 o 
  -5   9  16       56.13       67.00     20.46 o 
  -4   9  16        1.88        6.00     20.66 o 
  -3   9  16      279.74      284.19     27.21 o 
  -2   9  16      783.13      758.35     52.81 o 
  -1   9  16      170.18      165.73     27.52 o 
   0   9  16       11.62       70.52     31.63 o 
   1   9  16      735.75      734.42     34.72 o 
   2   9  16        9.62       56.12     23.23 o 
   3   9  16       46.86       60.99     68.66 o 
  -6  10  16      581.51      496.46     23.91 o 
  -5  10  16        5.10       24.30     24.22 o 
  -4  10  16      655.40      733.39     46.67 o 
  -3  10  16      323.78      325.71     34.22 o 
  -2  10  16       36.32       60.86     26.04 o 
  -1  10  16     1880.21     1839.11     38.43 o 
   0  10  16       67.32       33.33     23.42 o 
   1  10  16      178.63      194.60     29.04 o 
   2  10  16        2.02       40.49     29.57 o 
  -6  11  16        2.87       64.87     35.11 o 
  -5  11  16        9.07       30.83     22.70 o 
  -4  11  16        0.22       44.29     25.56 o 
  -3  11  16       44.52       58.92     28.43 o 
  -2  11  16      129.23      116.06     39.39 o 
  -1  11  16       23.63       93.75     25.14 o 
   0  11  16      240.60      281.58     25.87 o 
   1  11  16       65.51       90.96     23.98 o 
  -5  12  16       76.44       50.55     21.41 o 
  -4  12  16      820.63      863.57     39.68 o 
  -3  12  16       44.74      123.43     55.86 o 
  -2  12  16       79.60       69.50     23.39 o 
  -1  12  16      381.10      469.68     29.32 o 
   0  12  16        6.48       35.18     23.94 o 
  -3  13  16      291.47      304.11     25.09 o 
  -2  13  16       13.78       73.23     26.82 o 
  -1  13  16       29.13       24.42     34.10 o 
  -8   1  17      505.40      461.27     36.04 o 
  -7   1  17        7.26       14.58     32.89 o 
  -6   1  17      496.44      500.90     35.05 o 
  -5   1  17      916.73      808.48     62.11 o 
  -4   1  17      643.05      576.22     54.78 o 
  -3   1  17      830.38      803.24     38.40 o 
  -2   1  17        9.59       63.14     25.27 o 
  -1   1  17       15.93       57.07     29.75 o 
   0   1  17     2491.92     2411.89    189.52 o 
   1   1  17     1867.11     1963.79     40.59 o 
   2   1  17      193.49      192.14     27.55 o 
   3   1  17      260.13      266.32     28.61 o 
   4   1  17       51.56       89.83     41.30 o 
  -8   2  17      636.65      522.65     38.18 o 
  -7   2  17       28.79       50.05     33.37 o 
  -6   2  17        0.50       55.11     24.89 o 
  -5   2  17       29.72       44.29     26.80 o 
  -4   2  17      190.85      191.71     27.16 o 
  -3   2  17       34.73       23.63     31.20 o 
  -2   2  17     2003.03     1812.19     46.59 o 
  -1   2  17       68.51       90.80     25.51 o 
   0   2  17      116.03      216.47     36.04 o 
   1   2  17      463.64      517.62     43.11 o 
   2   2  17      156.61      153.22     26.80 o 
   3   2  17      668.32      498.89     34.98 o 
   4   2  17       10.39      -36.27     36.27 o 
  -8   3  17      368.92      337.47     29.75 o 
  -7   3  17      140.47      138.04     23.56 o 
  -6   3  17       15.28       32.53     24.44 o 
  -5   3  17     1436.79     1240.63     66.12 o 
  -4   3  17       61.50       72.73     24.32 o 
  -3   3  17      624.21      587.25     53.11 o 
  -2   3  17      251.77      224.63     26.15 o 
  -1   3  17      789.22      799.99     43.02 o 
   0   3  17      504.46      465.86     37.22 o 
   1   3  17      629.32      686.98     34.42 o 
   2   3  17      272.16      251.99     32.39 o 
   3   3  17       69.63       56.28     32.39 o 
  -8   4  17      408.78      344.96     27.91 o 
  -7   4  17      359.13      250.00     26.26 o 
  -6   4  17      216.05      221.34     24.98 o 
  -5   4  17      401.15      445.09     21.89 o 
  -4   4  17      254.35      199.60     33.40 o 
  -3   4  17     2499.61     2487.01    266.34 o 
  -2   4  17     1461.58     1356.15     60.08 o 
  -1   4  17       63.30       71.33     34.22 o 
   0   4  17      539.98      597.24     41.72 o 
   1   4  17      601.23      756.32     46.57 o 
   2   4  17       19.05       40.64     33.58 o 
   3   4  17     1086.06     1095.73    103.17 o 
  -7   5  17       20.78       29.44     26.00 o 
  -6   5  17       57.29       74.26     21.68 o 
  -5   5  17      101.97       98.26     23.97 o 
  -4   5  17        1.23       52.49     26.95 o 
  -3   5  17        0.16       11.53     26.18 o 
  -2   5  17      825.48      808.54     37.58 o 
  -1   5  17      224.11      232.54     25.17 o 
   0   5  17      219.67      222.87     33.60 o 
   1   5  17       46.22       48.78     30.59 o 
   2   5  17      383.25      429.95     45.23 o 
   3   5  17       83.61      117.03     35.15 o 
  -7   6  17       94.15      132.13     35.37 o 
  -6   6  17      221.03      239.89     24.12 o 
  -5   6  17      164.32      152.58     21.92 o 
  -4   6  17       79.53       59.22     23.61 o 
  -3   6  17      641.01      596.25     48.04 o 
  -2   6  17     1922.91     2077.33     32.43 o 
  -1   6  17       56.93      117.18     25.62 o 
   0   6  17       84.14      100.19     31.17 o 
   1   6  17       34.64       49.87     36.92 o 
   2   6  17       46.87       12.73     41.27 o 
   3   6  17     1710.31     1632.87     50.93 o 
  -7   7  17       36.05       33.23     21.71 o 
  -6   7  17      212.07      175.68     24.46 o 
  -5   7  17      283.12      257.06     24.42 o 
  -4   7  17      165.38      186.24     27.40 o 
  -3   7  17        3.41       54.20     21.64 o 
  -2   7  17       67.18       68.25     27.05 o 
  -1   7  17        3.49        6.62     27.20 o 
   0   7  17       16.25       70.28     39.59 o 
   1   7  17      598.08      557.96     37.31 o 
   2   7  17       76.88       93.95     45.40 o 
  -6   8  17      241.52      291.99     34.55 o 
  -5   8  17      477.76      472.01     55.58 o 
  -4   8  17       57.40      109.16     27.66 o 
  -3   8  17      147.14      174.80     22.29 o 
  -2   8  17     1185.88     1158.67     40.61 o 
  -1   8  17       30.12       39.15     31.60 o 
   0   8  17        6.60       -3.70     27.35 o 
   1   8  17       62.55       79.84     29.05 o 
   2   8  17      252.84      290.73     35.75 o 
  -6   9  17      325.68      268.97     25.26 o 
  -5   9  17      212.21      229.79     27.61 o 
  -4   9  17      583.02      534.54     51.72 o 
  -3   9  17      215.18      319.14     25.39 o 
  -2   9  17        5.95       19.02     31.02 o 
  -1   9  17       29.04      102.02     25.01 o 
   0   9  17      960.74     1037.71     34.80 o 
   1   9  17      461.61      562.41     34.57 o 
  -5  10  17      230.08      233.62     26.40 o 
  -4  10  17        4.11       15.64     29.13 o 
  -3  10  17      131.01      190.52     50.35 o 
  -2  10  17       28.48       37.07     38.79 o 
  -1  10  17       14.35       69.64     25.72 o 
   0  10  17       23.80        7.56     23.87 o 
   1  10  17      272.51      320.91     27.69 o 
  -4  11  17       88.67       69.33     24.44 o 
  -3  11  17      322.65      378.50     26.69 o 
  -2  11  17      326.07      307.40     34.67 o 
  -1  11  17      679.15      780.28     53.67 o 
   0  11  17      133.30      163.73     69.82 o 
  -7   0  18        5.02       24.98     59.04 o 
  -6   0  18       21.43       58.16     58.60 o 
  -5   0  18       25.28       31.99     48.05 o 
  -4   0  18     2221.82     2024.56    234.47 o 
  -3   0  18     1471.82     1538.66     56.92 o 
  -2   0  18       39.19       31.59     36.98 o 
  -1   0  18      287.83      293.44     38.21 o 
   0   0  18     1102.64     1078.26     41.21 o 
   1   0  18     4101.62     3984.64     52.42 o 
   2   0  18       29.76      206.51     57.28 o 
   3   0  18      367.60      434.90     61.86 o 
  -7   1  18       25.05       79.21     34.01 o 
  -6   1  18       15.26       50.11     33.08 o 
  -5   1  18       78.52       85.21     30.46 o 
  -4   1  18        8.08       61.37     28.61 o 
  -3   1  18       95.76       87.50     27.79 o 
  -2   1  18       51.11       58.71     30.20 o 
  -1   1  18      595.36      558.61     32.56 o 
   0   1  18      285.38      263.79     67.64 o 
   1   1  18       79.00       72.64     54.36 o 
   2   1  18      270.17      316.88     50.74 o 
   3   1  18      169.79       97.08     34.97 o 
  -7   2  18       88.88      102.31     35.17 o 
  -6   2  18       51.57       32.93     34.69 o 
  -5   2  18       81.01       94.79     26.64 o 
  -4   2  18     2563.96     2185.62    166.19 o 
  -3   2  18       22.76       41.55     32.91 o 
  -2   2  18      388.33      352.32     32.34 o 
  -1   2  18       32.82      -19.72     30.73 o 
   0   2  18      202.30      203.31     39.25 o 
   1   2  18      375.59      401.23     39.88 o 
   2   2  18      641.71      570.68     41.48 o 
  -7   3  18      308.54      288.21     37.66 o 
  -6   3  18      791.03      656.46     27.71 o 
  -5   3  18       91.06      116.30     31.62 o 
  -4   3  18      239.69      312.33     92.80 o 
  -3   3  18      113.08      107.83     41.92 o 
  -2   3  18      549.89      568.40     36.27 o 
  -1   3  18      619.58      594.71     29.02 o 
   0   3  18      126.74      220.30     38.44 o 
   1   3  18      190.80      188.29     59.79 o 
   2   3  18      427.14      426.55     41.28 o 
  -7   4  18       52.79       83.05     30.10 o 
  -6   4  18        0.06       60.99     27.59 o 
  -5   4  18       82.12       75.98     25.11 o 
  -4   4  18      308.19      324.16     33.07 o 
  -3   4  18        1.45       26.51     27.11 o 
  -2   4  18       20.84       66.14     31.20 o 
  -1   4  18       35.52      106.24     57.70 o 
   0   4  18       79.74      128.94     46.71 o 
   1   4  18      160.10       82.56     37.93 o 
   2   4  18      170.55      213.89     41.30 o 
  -7   5  18      498.59      359.38     25.65 o 
  -6   5  18     1079.35      925.54     33.93 o 
  -5   5  18      102.47       83.80     23.30 o 
  -4   5  18      401.54      289.92     91.79 o 
  -3   5  18       78.14      125.49     33.40 o 
  -2   5  18      634.17      623.22     27.41 o 
  -1   5  18      907.61     1020.77     39.41 o 
   0   5  18      407.31      393.85     46.37 o 
   1   5  18       47.60       65.69     45.46 o 
   2   5  18      899.27      796.05     39.30 o 
  -6   6  18      273.29      234.14     25.81 o 
  -5   6  18        1.39       18.47     26.27 o 
  -4   6  18       60.59       93.22     33.84 o 
  -3   6  18      140.03      155.90     26.04 o 
  -2   6  18      438.35      442.04     41.88 o 
  -1   6  18       14.70       55.01     23.79 o 
   0   6  18       19.81       74.37     28.65 o 
   1   6  18      167.30      195.11    105.06 o 
   2   6  18      146.19      104.59     36.82 o 
  -6   7  18      346.79      330.31     24.93 o 
  -5   7  18       47.29       75.99     24.23 o 
  -4   7  18       30.92      114.77     38.35 o 
  -3   7  18       57.52       24.50     29.90 o 
  -2   7  18      211.85      214.99     26.74 o 
  -1   7  18     2002.80     2010.95     51.07 o 
   0   7  18       96.23       85.97     30.28 o 
   1   7  18      205.47      276.39     31.82 o 
  -5   8  18        8.10       45.77     22.97 o 
  -4   8  18      265.06      295.01     29.57 o 
  -3   8  18      231.91      206.29     26.09 o 
  -2   8  18        1.01       44.54     27.86 o 
  -1   8  18       92.85      113.99     26.51 o 
   0   8  18      442.71      414.24     50.52 o 
  -4   9  18        2.26       42.27     25.06 o 
  -3   9  18       65.38      116.34     26.24 o 
  -2   9  18      552.57      545.43     40.02 o 
  -1   9  18        4.33       -4.46     33.91 o 
   0   9  18      106.54      129.38     43.00 o 
  -2  10  18      114.66      117.93     42.51 o 
  -6   1  19       96.96       64.21     37.20 o 
  -5   1  19      452.99      480.50     61.98 o 
  -4   1  19       18.80       54.40     33.14 o 
  -3   1  19      476.20      444.72     38.30 o 
  -2   1  19      353.57      302.63     33.16 o 
  -1   1  19       13.96        4.74     32.91 o 
   0   1  19     2245.76     2179.01    107.84 o 
   1   1  19       74.56      115.88     34.30 o 
  -6   2  19       83.78       68.67     39.94 o 
  -5   2  19      301.57      276.00     29.53 o 
  -4   2  19       27.51       60.31     47.13 o 
  -3   2  19        1.21       72.58     62.00 o 
  -2   2  19     1296.46     1234.94     59.39 o 
  -1   2  19      505.48      444.57     82.78 o 
   0   2  19       23.73       54.00     28.95 o 
   1   2  19       26.56       28.68     72.23 o 
  -6   3  19       10.79       56.20     28.91 o 
  -5   3  19      355.69      312.29     38.96 o 
  -4   3  19      277.98      212.20     34.25 o 
  -3   3  19       54.26        2.90     35.81 o 
  -2   3  19      283.74      294.36     52.74 o 
  -1   3  19      126.62      112.51     36.49 o 
   0   3  19       64.95      180.48     93.63 o 
   1   3  19      243.91      343.60    102.59 o 
  -6   4  19      891.88      772.04     36.98 o 
  -5   4  19       43.26      234.81    106.74 o 
  -4   4  19      129.46      152.63     71.04 o 
  -3   4  19      440.96      456.97     42.04 o 
  -2   4  19      623.42      537.03     48.93 o 
  -1   4  19        1.50      126.20     56.75 o 
   0   4  19      188.94      239.78     58.78 o 
   1   4  19       61.83      177.39     59.75 o 
  -5   5  19      131.65      124.71     65.09 o 
  -4   5  19        0.80       61.89     29.46 o 
  -3   5  19      218.35      244.95     36.44 o 
  -2   5  19      118.97      157.36     32.97 o 
  -1   5  19       51.12       82.65     40.31 o 
   0   5  19      308.75      345.34     86.80 o 
  -5   6  19      105.80      171.50     38.82 o 
  -4   6  19      163.80      159.69     32.94 o 
  -3   6  19       55.22       69.27     30.81 o 
  -2   6  19     1691.66     1805.54    128.40 o 
  -1   6  19      173.05      266.44     39.96 o 
   0   6  19      266.38      301.00     34.48 o 
  -4   7  19       42.78       57.79     30.08 o 
  -3   7  19      112.52      196.30     59.71 o 
  -2   7  19       41.53       84.57     29.42 o 
  -1   7  19        3.58       49.50     40.06 o 
  -4   0  20     2011.32     1803.86     65.31 o 
  -3   0  20       64.90      -24.27     41.21 o 
  -2   0  20      231.66      276.93     61.78 o 
  -1   0  20      511.54      469.85     44.83 o 
  -4   1  20      138.75      179.76     38.40 o 
  -3   1  20      124.45      198.79     42.06 o 
  -2   1  20      268.65      300.31     42.56 o 
  -1   1  20      139.60      171.13     42.25 o 
  -4   2  20      715.27      692.49     56.62 o 
  -3   2  20       19.13      -40.77     41.39 o 
  -2   2  20        0.62      -32.43     32.43 o 
  -1   2  20       15.49       37.63     59.97 o 
  -4   3  20       29.38       43.52     47.31 o 
  -3   3  20       32.56      107.71     53.92 o 
  -2   3  20      429.70      385.84     61.42 o 
  -1   3  20      371.70      306.23     44.30 o 
  -3   4  20       69.38      132.25     49.12 o 
                                                 
